# Supplementary material for: An analysis of gene expression profiles through machine learning uncovers the new diagnostic signature for diabetic foot ulcers
Source: Front Genet. 2025 Jun 24;16:1620749. doi: 10.3389/fgene.2025.1620749 (PMC12234326; doi:10.3389/fgene.2025.1620749)
Supplement: Supplementary file 1 [file Table2.XLSX]

## Sheet: Sheet1
gene
AACSP1
AADACL3
AARD
AASS
AATBC
ABCA10
ABCA11P
ABCA2
ABCA3
ABCA5
ABCA6
ABCA7
ABCA8
ABCA9
ABCA9-AS1
ABCC9
ABHD12B
ABHD6
ABI3BP
ABO
ACAD11
ACAD9
ACADSB
ACAP3
ACBD4
ACCS
ACKR1
ACKR4
ACOT7
ACOX1
ACR
ACSBG1
ACSF2
ACSM6
ACSS1
ACTG1
ACTR3
ACVR1B
ACVR2A
ADAM33
ADAMTS10
ADAMTS5
ADAMTS9-AS2
ADAT2
ADCY2
ADCY3
ADCY4
ADCY8
ADD3
ADD3-AS1
ADGRA2
ADGRB1
ADGRD1
ADGRD1-AS1
ADGRG6
ADGRL1
ADM5
ADRA2A
ADRA2B
ADRA2C
ADTRP
AFF1
AGAP4
AGAP6
AGAP9
AGER
AGFG2
AGO4
AGR2
AGTR1
AHCYL2
AHDC1
AHI1
AHNAK
AHRR
AHSA2P
AJUBA
AKAP1
AKR7A3
ALAD
ALDH1A2
ALDH3A2
ALDH5A1
ALDOA
ALKAL2
ALOX15
ALOX15B
ALPK1
ALS2CL
AMIGO2
AMOT
AMT
AMY2B
AMZ2P1
ANAPC1P2
ANAPC4
ANGPTL1
ANGPTL5
ANGPTL7
ANK2
ANKDD1A
ANKMY2
ANKRD10
ANKRD29
ANKRD40
ANKRD42-DT
ANKZF1
ANO1
ANO6
ANTXR2
ANXA2R-AS1
AOX1
AP1G2
AP1G2-AS1
APBB3
APCDD1
APOD
APOL3
APPAT
AQP1
AR
ARFGEF3
ARGLU1
ARHGAP11A-DT
ARHGAP12
ARHGAP27P1
ARHGAP27P1-BPTFP1-KPNA2P3
ARHGAP29
ARHGAP33
ARHGAP6
ARHGEF10
ARHGEF16
ARHGEF19
ARHGEF25
ARHGEF26
ARHGEF34P
ARHGEF35
ARHGEF40
ARHGEF5
ARL4A
ARRDC3
ARVCF
ASAP2
ASPG
ATF3
ATG14
ATG16L2
ATG2B
ATN1
ATP13A5
ATP1B1
ATP1B2
ATP2A3
ATP2B4
ATP6V0A4
ATP6V0E2
ATP6V1B1
ATP8A1
ATP8B4
AUH
AUTS2
AWAT1
AWAT2
AXIN2
AXL
B4GAT1-DT
B9D1
BARD1
BBS1
BBS2
BCAM
BCAN
BCHE
BCL11B
BCL2
BCL6
BDH2
BEX2
BEX3
BHLHE22
BMAL1
BMERB1
BMP4
BMP7
BMS1P2-AGAP9
BOC
BPGM
BPHL
BRD1
BTAF1
BTC
BUB1B-PAK6
BZW1
C10orf95-AS1
C11orf80
C14orf132
C15orf62
C17orf58
C19orf18
C1orf21
C1QTNF2
C1QTNF3
C1QTNF7
C1QTNF9B
C1S
C2CD5
C3
C3orf52
C4orf46P3
C7
C8orf44
C9orf152
CA11
CA13
CA6
CAB39L
CABLES1
CACHD1
CACNA1H
CACNB1
CADM1
CADM3
CADM3-AS1
CALCOCO1
CAMK1D
CAP1
CAPN3
CAPN6
CAPNS1
CAPS
CARD18
CASP4LP
CASTOR3P
CASZ1
CBFA2T2
CBFA2T3
CBR3
CBX7
CCDC14
CCDC146
CCDC152
CCDC18-AS1
CCDC24
CCDC3
CCDC80
CCDC9B
CCL14
CCL15-CCL14
CCL21
CCL27
CCL28
CCN3
CCN5
CCNB1IP1
CCNG2
CCNL2
CCSAP
CCT6P1
CCT6P3
CD1A
CD1C
CD1E
CD200R1
CD207
CD302
CD34
CD46
CD55
CDAN1
CDC42EP4
CDHR1
CDK2AP2
CDK3
CDNF
CDON
CEBPB
CECR7
CELF6
CENATAC
CEP126
CEP170B
CEP68
CEP95
CFAP44
CFD
CFH
CFHR1
CFTR
CGNL1
CHAD
CHASERR
CHCHD10
CHD9NB
CHKB
CHKB-CPT1B
CHPT1
CHRD
CHRM1
CHURC1
CIITA
CILP
CIRBP
CLASRP
CLCA4
CLCN6
CLDN10
CLDN10-AS1
CLDN11
CLDN15
CLDN3
CLDN7
CLDN8
CLEC10A
CLEC2A
CLEC2B
CLEC2D
CLEC3B
CLEC4OP
CLIC2
CLIC6
CLIP4
CLK1
CLK4
CLMN
CLSTN3
CLU
CLUHP3
CMA1
CMAHP
CNDP2
CNNM3
CNTNAP3
CNTNAP3B
CNTNAP3P2
COBL
COCH
COL14A1
COL17A1
COL21A1
COL4A5
COL4A6
COL6A5
COL9A2
COL9A3
COLEC12
CORIN
CORO2B
CORO6
COX20
CP
CPA3
CPB1
CPE
CPQ
CPT1B
CPZ
CRABP1
CRACR2B
CRBN
CREB3L4
CREBRF
CREBZF
CRIM1
CRIM1-DT
CROCC
CROCCP2
CROCCP3
CROT
CRY2
CRYBB3
CRYGS
CRYL1
CRYM
CRYZL2P
CSAD
CST6
CTAGE4
CTAGE8
CTC-338M12.4
CTC1
CTDSPL
CTSF
CTSG
CUTALP
CWF19L2
CX3CL1
CXCL12
CXCL14
CYB5D1
CYBRD1
CYP21A1P
CYP21A2
CYP2A6
CYP2C18
CYP2D6
CYP2D7
CYP2E1
CYP2T1P
CYP2W1
CYP39A1
CYP3A5
CYP4F12
CYP4F24P
CYP4F8
CYP4V2
CYP4X1
CYS1
CYTB
D2HGDH
DAAM2
DAAM2-AS1
DACT2
DAPK1
DAPK2
DBP
DCAF16
DCAF8-DT
DCAKD
DCD
DCLK1
DCLK2
DCN
DCST1
DCST1-AS1
DCST2
DCT
DDB2
DDHD2
DDIT3
DDR1
DDR2
DDX12P
DDX17
DDX51
DEF6
DENND1C
DENND2A
DENND4C
DEPTOR
DGCR6
DGKA
DHRS12
DHRS3
DICER1-AS1
DIO3
DIO3OS
DIP2A
DIP2C
DIPK1B
DIS3L
DIXDC1
DKK1
DKK2
DLK2
DLL1
DM1-AS
DMD
DMPK
DMTF1
DNAH1
DNM1
DNMBP
DOC2B
DOC2GP
DOCK9-DT
DPP4
DPP4-DT
DPT
DPY19L2
DPYSL2
DSG2
DTX3
DTX4
DUS3L
DYNC2LI1
EBF1
ECHDC2
ECM2
ECRG4
EDAR
EDDM13
EFHC1
EFHD1
EFNA1
EFS
EGFL8
EGFR
EHBP1
EIF2AK2
EIF3J-DT
EIF4A2
EIF4EBP3
ELANE
ELAPOR1
ELAPOR2
ELF5
ELL3
ELN
ELN-AS1
ELOVL3
EMB
EME2
EMID1
EMILIN3
EMP2
EMX2
EMX2OS
ENAH
ENC1
ENGASE
ENHO
ENTPD2
ENTREP1
EOLA1-DT
EOLA2-DT
EPB41
EPB41L1
EPB41L2
EPB41L3
EPB41L4A-AS1
EPCAM
EPHA4
EPHX2
EPN2
EPS8
ERI3-IT1
ERMARD
ESPN
ETV7
EVA1C
EXD3
EZH1
F10
F5
FAAH
FABP7
FAHD2B
FAHD2CP
FAM107A
FAM117A
FAM118A
FAM13A
FAM13A-AS1
FAM13C
FAM156A
FAM156B
FAM166B
FAM180A
FAM180B
FAM183A
FAM193B
FAM221A
FAM229A
FAM234B
FAM240C
FAM43A
FAM53B
FAM66D
FAM83F
FAM86B2-DT
FAM88E
FAM8A1
FAM95C
FAM98C
FAN1
FAR2
FAT2
FAT4
FAXDC2
FBF1
FBLIM1
FBLN1
FBLN2
FBLN5
FBXL8
FBXO17
FBXO31
FBXO32
FBXO44
FBXW4
FBXW7
FBXW7-AS1
FCER1A
FGD5
FGF10
FGF14
FGF18
FGFBP2
FGFR1
FGFR2
FGFR3
FGL2
FHIP1B
FHL5
FKBP1A-SDCBP2
FLT3LG
FLYWCH1
FMO5
FN3K
FNBP4
FNDC5
FOLR1
FOLR2
FOSB
FOXA1
FOXC1
FOXCUT
FOXH1
FOXI1
FOXN3
FREM1
FRG1HP
FRY
FRZB
FXYD1
FXYD6
FXYD6-FXYD2
FXYD7
FZD6
FZD7
GABBR1
GABRE
GABRP
GALNT16
GALT
GAMT
GAPDHS
GARNL3
GARS1
GARS1-DT
GAS5
GAS6
GAS6-AS1
GAS7
GASK1A
GATA2
GATAD1
GATD1-DT
GATM
GBP1
GCLC
GCSAM
GCSAML
GDF10
GFRA1
GFRA3
GGT7
GGTA1
GIGYF1
GIMAP1-GIMAP5
GIMAP5
GIMAP6
GIMAP8
GIPC2
GJB4
GLCCI1
GLDN
GLI4
GLUD1P3
GMPR
GNA15
GNG7
GNRH1
GOLGA2P10
GOLGA2P7
GOLGA6L5P
GOLGA6L9
GOLGA8A
GOLGA8B
GOLGA8N
GOLGA8O
GOLGA8Q
GOLGA8R
GPC1-AS1
GPC2
GPD1L
GPIHBP1
GPLD1
GPNMB
GPR12
GPR155
GPR17
GPRASP1
GPRC5C
GRAMD2B
GRAMD4
GREM2
GRHL2-DT
GRIP1
GSDMB
GSN
GSN-AS1
GSTA3
GSTM2
GSTM3
GSTM5
GSTO2
GTF2IP20
GTF2IRD2
GTF2IRD2B
GUSBP11
GUSBP4
H2BK1
HACL1
HAND2
HCG26
HDAC10
HDAC5
HDC
HEATR6-DT
HERC2P2
HERC2P9
HES1
HEXD
HEXIM2
HEXIM2-AS1
HIBCH
HID1
HIF3A
HINT2
HLA-DQB2
HLF
HMCN2
HMGCS2
HMGN3
HNRNPA1P33
HNRNPDL
HNRNPH1
HOTAIR
HOTAIRM1
HOXA10-HOXA9
HOXA13
HOXA5
HOXA6
HOXA9
HOXB-AS1
HOXC-AS1
HOXC-AS2
HOXC-AS3
HOXC10
HOXC12
HOXC4
HOXC5
HOXC6
HOXC8
HOXC9
HOXD4
HPGD
HPGDS
HPS4
HPSE
HPSE2
HR
HRCT1
HS3ST3A1
HSD11B2
HSD17B11
HSD17B7P2
HSD17B8
HSF4
HSPA12B
HSPA8
HSPB2
HSPB2-C11orf52
HYI
ICA1
ID4
IDUA
IER5
IFI44
IFI44L
IFT172
IGF1
IGFBP5
IGFBP6
IGIP
IGLV5-52
IGSF10
IGSF3
IGSF9
IKBKB
IL11RA
IL16
IL17D
IL17RD
IL17RE
IL33
IL34
IL6ST
ILF3-DT
INE1
INMT
INTS3
IQCN
IQGAP2
IRAG1
IRF1-AS1
IRF2BPL
IRF4
IRX1
IRX2
IRX3
IRX4
IRX4-AS1
IRX5
ISM1
ISOC1
ISYNA1
ITGA8
ITGA9
ITGA9-AS1
ITGB8
ITGBL1
ITIH4
ITIH4-AS1
ITM2A
JADE1
JADE2
JAG2
JAM2
JMJD7
JUN
JUND
KANK2
KANK3
KAT2A
KCNK5
KCNN4
KCTD1
KCTD12
KDM5D
KERA
KHDC4
KHDRBS3
KIAA1522
KIF26A
KIFC2
KIT
KIZ
KLF11
KLF11-DT
KLF2
KLF8
KLF9
KLHDC8B
KLHL24
KLHL29
KLHL3
KLK1
KLK14
KLRA1P
KLRF2
KLRG2
KMT2B
KREMEN2
KRT12
KRT15
KRT18
KRT31
KRT7
KRT7-AS
KRT8
KRTCAP3
KY
L3MBTL1
LAMA2
LAMA3
LAMA5
LAMB2
LAMC1-AS1
LAMC3
LANCL1
LARGE2
LCAT
LCE5A
LCN10
LCN6
LDAF1
LDB1
LDB2
LDB3
LEAP2
LENG8
LENG8-AS1
LEPR
LETMD1
LGI3
LGI4
LGR4
LGR5
LGR6
LHFPL6
LIFR
LIMCH1
LIMS2
LINC00106
LINC00174
LINC00265
LINC00278
LINC00640
LINC00641
LINC00663
LINC00665
LINC00885
LINC00899
LINC00921
LINC01000
LINC01088
LINC01089
LINC01094
LINC01133
LINC01176
LINC01237
LINC01238
LINC01278
LINC01279
LINC01305
LINC01315
LINC01355
LINC01359
LINC01372
LINC01589
LINC01605
LINC01698
LINC01805
LINC02381
LINC02541
LINC02562
LINC02603
LINC02604
LINC02615
LINC02883
LINC02967
LINC03013
LIPH
LMBRD1
LMNTD2
LMNTD2-AS1
LMOD1
LOC100101148
LOC100128340
LOC100128494
LOC100128653
LOC100130987
LOC100132287
LOC100133331
LOC100240735
LOC100287387
LOC100288069
LOC100288123
LOC100288162
LOC100289511
LOC100289561
LOC100505664
LOC100505915
LOC100506076
LOC100506124
LOC100506606
LOC100507002
LOC100507387
LOC100652999
LOC100996506
LOC100996549
LOC100996756
LOC101927143
LOC101927262
LOC101927372
LOC101927727
LOC101927834
LOC101927864
LOC101928631
LOC101928762
LOC101928882
LOC101928953
LOC101928988
LOC101929018
LOC101929185
LOC101929240
LOC101929444
LOC101929479
LOC101929578
LOC101929638
LOC101929719
LOC101929767
LOC101929819
LOC101930307
LOC102723517
LOC102723543
LOC102723564
LOC102723630
LOC102723722
LOC102723971
LOC102724030
LOC102724117
LOC102724135
LOC102724250
LOC102724562
LOC102724608
LOC102724770
LOC102724788
LOC102724874
LOC105369202
LOC105369246
LOC105369370
LOC105369775
LOC105370256
LOC105370495
LOC105370910
LOC105371198
LOC105371199
LOC105371592
LOC105371762
LOC105371929
LOC105372157
LOC105372273
LOC105373041
LOC105373255
LOC105373989
LOC105374711
LOC105374889
LOC105375008
LOC105375095
LOC105375668
LOC105375858
LOC105376722
LOC105376781
LOC105376794
LOC105376901
LOC105376963
LOC105377771
LOC105378407
LOC105378593
LOC105378980
LOC105379549
LOC107983971
LOC107983985
LOC107983998
LOC107984026
LOC107984140
LOC107984204
LOC107984338
LOC107984638
LOC107984841
LOC107984847
LOC107984849
LOC107984877
LOC107985043
LOC107985236
LOC107985261
LOC107985302
LOC107985322
LOC107985868
LOC107986253
LOC107986495
LOC107986925
LOC107986991
LOC107987072
LOC107987134
LOC107987250
LOC107987398
LOC112268239
LOC112268256
LOC112268292
LOC112268294
LOC112268447
LOC112694756
LOC155060
LOC283788
LOC284009
LOC389765
LOC541473
LOC642846
LOC644285
LOC646471
LOC728392
LOC728715
LOC729218
LOC729732
LOC93429
LONRF1
LOXL4
LPAR6
LPIN1
LPIN3
LRATD2
LRIG1
LRIG2
LRIG3
LRIT2
LRP1
LRP1-AS
LRP6
LRRC2
LRRC26
LRRC75B
LRRN1
LRRN3
LRRN4CL
LRSAM1
LSR
LSS
LTB4R
LTBP3
LTBP4
LTC4S
LUC7L
LUC7L3
LURAP1L
LY6G5B
LY75-CD302
LYL1
LYRM9
LYSMD4
MACROD1
MAFK
MAGOH2P
MAILR
MAMDC2
MAN1A1
MAN1C1
MAN2A2
MAN2C1
MAP3K14
MAP3K14-AS1
MAP3K6
MAPK15
MAPK8IP3
MAPKBP1
MAPT
MAS1L
MASCRNA
MASP2
MAT1A
MATCAP1
MATN2
MATN4
MAVS
MBD6
MBOAT1
MBTD1
MCCC1
MCF2L
MCOLN3
MDFI
MDM4
MEF2A
MEG3
MEGF6
MEGF8
MELTF
MELTF-AS1
MET
METRNL
METTL17
METTL3
METTL7A
MFAP4
MFAP5
MFSD2A
MFSD4A
MFSD4A-AS1
MFSD8
MGAT3
MGP
MHENCR
MIA
MIB2
MICAL3
MIDEAS-AS1
MINCR
MIPEP
MIR100HG
MIR106B
MIR10B
MIR1225
MIR1238
MIR1247
MIR1248
MIR1249
MIR125B2
MIR126
MIR1279
MIR1285-1
MIR135A1
MIR141
MIR143
MIR145
MIR1469
MIR149
MIR186
MIR1914
MIR200B
MIR211
MIR221
MIR224
MIR23B
MIR24-1
MIR25
MIR27B
MIR29B2
MIR29B2CHG
MIR29C
MIR3064
MIR3074
MIR30C2
MIR3135B
MIR3176
MIR3178
MIR320E
MIR324
MIR328
MIR331
MIR3614
MIR3650
MIR3662
MIR3671
MIR3674
MIR3677HG
MIR3685
MIR378A
MIR378J
MIR3916
MIR3936
MIR4252
MIR4273
MIR429
MIR4292
MIR4324
MIR4467
MIR4489
MIR4517
MIR4520-1
MIR4520-2
MIR4635
MIR4639
MIR4640
MIR4674
MIR4680
MIR4683
MIR4689
MIR4690
MIR4691
MIR4697
MIR4697HG
MIR4701
MIR4722
MIR4724
MIR4728
MIR4750
MIR4763
MIR4800
MIR499B
MIR5047
MIR5193
MIR548AR
MIR555
MIR5581
MIR568
MIR570
MIR570HG
MIR573
MIR600
MIR6080
MIR616
MIR628
MIR631
MIR647
MIR6503
MIR6506
MIR6510
MIR6511B1
MIR6514
MIR656
MIR6717
MIR6727
MIR6730
MIR6736
MIR6739
MIR6751
MIR6755
MIR6756
MIR6757
MIR6758
MIR6762
MIR6763
MIR6766
MIR6777
MIR6778
MIR6780A
MIR6784
MIR6792
MIR6808
MIR6812
MIR6820
MIR6827
MIR6835
MIR6838
MIR6840
MIR6845
MIR6859-1
MIR6859-2
MIR6859-3
MIR6859-4
MIR6861
MIR6867
MIR6871
MIR6872
MIR6875
MIR6883
MIR6884
MIR6887
MIR7-1
MIR7106
MIR761
MIR93
MIR936
MIR940
MIR9851
MIR9898
MIR99AHG
MIR99B
MIRLET7A3
MIRLET7B
MIRLET7D
MIRLET7F1
MISP3
MITF
MKX
MLANA
MLLT10
MLLT6
MLPH
MMP23A
MMP23B
MMP27
MMP28
MN1
MOXD1
MPDZ
MPIG6B
MPZ
MRE11
MRGPRX2
MRI1
MRNIP
MRPL45P2
MRTFB
MS4A2
MS4A4E
MSMB
MSS51
MST1
MST1P2
MST1R
MSX1
MTERF4
MTMR11
MTMR9LP
MTR
MTSS2
MTUS1
MUC20
MUC7
MUCL1
MUSTN1
MXD3
MYEOV
MYH11
MYLIP
MYO15B
MYO18A
MYO1B
MYO5C
MYO7B
MYRIP
MYSM1
MZF1
N4BP2L1
N4BP2L2
NALT1
NAP1L2
NAPRT
NBEA
NBPF1
NBPF11
NBPF12
NBPF26
NBR2
NCALD
ND5
NDRG2
NDUFA4L2
NDUFV2-AS1
NEDD9
NEGR1
NEIL1
NEK3
NETO2
NFASC
NFAT5
NFIA
NFIX
NGFR
NGFR-AS1
NHLRC3
NIBAN1
NICN1
NINJ2-AS1
NIPAL3
NISCH
NKD1
NKD2
NKTR
NLRP1
NMNAT3
NMT2
NOL3
NOP10
NOP53
NOSTRIN
NOTCH4
NOXA1
NPDC1
NPFF
NPHP3
NPHP3-ACAD11
NPIPA1
NPIPA2
NPIPA3
NPIPA5
NPIPA7
NPIPA8
NPIPB11
NPIPB12
NPIPB15
NPIPB3
NPIPB4
NPIPB5
NPPA-AS1
NR2C1
NR2F2-AS1
NR3C2
NR4A1
NR4A2
NRBP2
NRN1
NSMCE4A
NSUN5P1
NSUN5P2
NTF4
NTN4
NTRK2
NUAK1
NUMA1
NUPR1
NXF1
NXPH3
NYNRIN
OBP2A
OCA2
OCIAD1-AS1
ODF3B
OGA
OGFRL1
OGN
OGT
OLFML1
OLFML2A
OMA1
OMD
OPHN1
OPLAH
OR2A20P
OR2A4
OR2A7
OR2A9P
ORAI1
OSER1-DT
OSR1
OSR2
OTX1
OVGP1
OVOL2
OXER1
OXGR1
P2RX1
P2RX7
P2RY14
P4HTM
PABPC1L
PACS2
PADI1
PADI2
PAK6
PALM
PAM
PAMR1
PAN2
PAN3
PAQR6
PARD3-DT
PARD3B
PARD6G
PARM1
PARP10
PARP6
PATJ
PAXBP1
PAXIP1-DT
PBX1
PBX4
PBXIP1
PCBP1-AS1
PCDH19
PCMTD1
PCMTD2
PCOTH
PCP2
PCP4
PCP4L1
PCSK1N
PCSK2
PDCD4
PDE4DIPP2
PDE5A
PDE9A
PDGFD
PDK3
PDXDC2P-NPIPB14P
PDZD2
PDZD4
PDZK1
PDZK1P1
PEAR1
PER3
PERM1
PEX1
PGAM1
PGAM2
PGAP2
PGAP3
PGM2
PGM5
PGM5-AS1
PGM5P4
PHC3
PHF1
PHF2
PHF7
PHKA2
PHKA2-AS1
PHLDA2
PHLDB1
PHLDB2
PHYHD1
PHYHIP
PI16
PI4KAP1
PICK1
PICSAR
PIDD1
PIEZO2
PIGL
PIK3C2B
PIK3IP1
PIK3IP1-DT
PIK3R1
PILRB
PIP
PITPNM3
PKD1
PKD1-AS1
PKD1L2
PKD1P1
PKD1P3-NPIPA1
PKD1P4-NPIPA8
PKD1P5-LOC105376752
PKD1P6-NPIPP1
PLA2G4E
PLA2G6
PLA2R1
PLAC9
PLAGL1
PLCB4
PLCH2
PLD4
PLEKHA4
PLEKHB1
PLEKHG3
PLEKHG4
PLEKHG5
PLEKHH1
PLEKHH2
PLEKHM1P1
PLLP
PLP1
PLPP1
PLPP3
PLSCR4
PLXNB1
PLXNB3
PMEL
PMP22
PMS2P4
PNISR
PNISR-AS1
PNN
PNP
PNPLA3
PNPLA7
PNRC1
PODN
PODXL2
POGZ
POLG2
POLI
POLR2J2
POLR3GL
POMT1
PON3
POU2F3
POU6F1
PPARGC1A
PPFIA3
PPIEL
PPIP5K1
PPIP5K1P1-CATSPER2
PPM1J
PPOX
PPP1R12B
PPP1R16B
PPP1R1B
PPP1R32
PPP1R3E
PPP4R3B-DT
PPT2-EGFL8
PPTC7
PPWD1
PRAP1
PRELID1
PRELP
PREX2
PRH1-PRR4
PRICKLE4
PRKAG2-AS1
PRKG2
PRKY
PRODH
PROM1
PROS1
PRPF39
PRR15L
PRR22
PRR4
PRRG3
PRRT2
PRRT3-AS1
PRSS12
PSAT1
PSCA
PSMA3-AS1
PSORS1C3
PTCH2
PTGDS
PTGIS
PTGS1
PTN
PTPN13
PTPRB
PTPRF
PTPRM
PTPRS
PTPRU
PVRIG2P
PYGB
QPCT
RAB11FIP4
RAB32
RAB40B
RABL2A
RAD51-AS1
RAI2
RALGDS
RAP1GAP2
RAPGEF3
RASA4
RASA4B
RASA4CP
RASA4DP
RASL11A
RASL11B
RBBP8NL
RBL2
RBM25
RBM26
RBM33
RBM5
RBM5-AS1
RBM6
RBMS3
RBP5
RBPMS
RCAN2
RCOR3
REC8
RECK
RELN
RERE
RERG
RERGL
REV3L
RFX2
RGL1
RGL4
RGMA
RGS11
RGS13
RGS5
RHBDF1
RHEX
RHPN2
RIC3
RICTOR
RIMKLB
RIPK2
RNASE4
RNF125
RNF152
RNF19A
RNF43
RNPC3
ROCR
ROPN1B
RORC
RPH3AL
RPH3AL-AS1
RPL32P3
RRAGB
RRN3P1
RRP7BP
RSKR
RSPO1
RSRP1
RTEL1
RTKN
RTL10
RTN4RL1
RUFY3
RUNX1T1
RXRA
S100A11
SAP25
SAPCD1
SAPCD1-AS1
SAV1
SBDSP1
SBF2
SBSPON
SCAND2P
SCARA3
SCARA5
SCARB1
SCART1
SCGB1B2P
SCGB1D2
SCGB2A1
SCGB2A2
SCN4B
SCO2
SCPEP1
SCRIB
SCUBE2
SDC4
SDHAP1
SDHAP2
SDHAP3
SDHAP4
SDR39U1
SEC31B
SECISBP2
SELENOO-AS1
SELENOP
SEMA3B
SEMA3C
SEMA3D
SEMA3F-AS1
SEMA6A
SEMA6A-AS1
SEMA6C
SEMA6D
SENP7
SEPTIN7P13
SEPTIN7P14
SEPTIN7P2
SERHL2
SERINC4
SERPINA5
SERPING1
SERPINI1
SERTAD1
SERTAD4
SERTAD4-AS1
SESN1
SETD4
SFI1
SFRP1
SFRP5
SGSM2
SH2B1
SH3BGRL3
SH3BP5
SH3BP5-AS1
SH3YL1
SHANK3
SHC2
SHOX2
SHROOM3
SIGIRR
SIGLEC17P
SLC12A2
SLC12A7
SLC12A9-AS1
SLC13A2
SLC14A1
SLC16A11
SLC16A14
SLC17A7
SLC18A2
SLC1A7
SLC22A17
SLC22A3
SLC22A5
SLC25A12
SLC25A23
SLC25A25-AS1
SLC25A27
SLC25A36
SLC25A4
SLC25A42
SLC25A45
SLC26A2
SLC27A1
SLC27A3
SLC29A1
SLC2A1-DT
SLC2A4RG
SLC34A2
SLC35A1
SLC35E2A
SLC46A3
SLC47A1
SLC4A11
SLC52A1
SLC7A11
SLC7A6
SLC9A3
SLC9A3-AS1
SLIT2
SLIT3
SLIT3-AS2
SMAD3
SMARCA2
SMARCC2
SMARCD3
SMG1P7
SMO
SMOC2
SMOX
SMPD4BP
SNED1
SNHG1
SNHG32
SNHG8
SNORA103
SNORA119
SNORA13
SNORA15B-1
SNORA15B-2
SNORA17A
SNORA20
SNORA26
SNORA27
SNORA29
SNORA2A
SNORA33
SNORA3A
SNORA4
SNORA44
SNORA52
SNORA55
SNORA56
SNORA5B
SNORA6
SNORA60
SNORA62
SNORA63B
SNORA64
SNORA66
SNORA67
SNORA68B
SNORA70
SNORA71E
SNORA72
SNORA75
SNORA77B
SNORA7A
SNORA8
SNORA81
SNORA92
SNORA93
SNORA9B
SNORC
SNORD100
SNORD101
SNORD102
SNORD107
SNORD116-24
SNORD117
SNORD119
SNORD127
SNORD135
SNORD13J
SNORD142
SNORD143
SNORD144
SNORD14A
SNORD14B
SNORD159
SNORD18A
SNORD19C
SNORD1B
SNORD1C
SNORD2
SNORD20
SNORD21
SNORD22
SNORD26
SNORD27
SNORD29
SNORD30
SNORD31
SNORD32A
SNORD33
SNORD35A
SNORD36B
SNORD38A
SNORD45A
SNORD45B
SNORD4A
SNORD4B
SNORD5
SNORD54
SNORD56
SNORD57
SNORD58A
SNORD58C
SNORD59A
SNORD59B
SNORD6
SNORD62B
SNORD63B
SNORD68
SNORD69
SNORD7
SNORD73A
SNORD79
SNORD81
SNORD83B
SNORD84
SNORD87
SNORD96A
SNRK
SNRK-AS1
SNTG2-AS1
SNX29P2
SOD3
SORBS2
SORBS3
SOSTDC1
SOX10
SOX13
SOX8
SP5
SPATA18
SPATA20
SPDEF
SPG7
SPPL2B
SPRR4
SPRY1
SPRY2
SPRY4
SPSB3
SPTBN1
SPTBN2
SRD5A1
SREBF1
SREK1
SRRM2
[truncated: 343 more rows]
