# Supplementary material for: An analysis of gene expression profiles through machine learning uncovers the new diagnostic signature for diabetic foot ulcers
Source: Front Genet. 2025 Jun 24;16:1620749. doi: 10.3389/fgene.2025.1620749 (PMC12234326; doi:10.3389/fgene.2025.1620749)
Supplement: Supplementary file 2 [file Table3.XLSX]

## Sheet: DCT
ID	Description	setSize	enrichmentScore	NES	pvalue	p.adjust	qvalue	rank	leading_edge	core_enrichment
hsa03008	Ribosome biogenesis in eukaryotes	101	0.658637356808308	2.11083665148257	2.80333e-08	9.64346e-06	7.49523e-06	7498	tags=62%, list=23%, signal=48%	109864272/6023/109864282/109910382/109864274/780851/780852/780853/780854/106632264/26851/100008589/23195/109864280/1459/109864271/54913/54433/10248/109910379/55226/6949/55651/10171/1736/106632260/27341/5901/29107/4931/138716/2091/9790/4809/100008587/92856/65083/22803/109910380/54552/109864273/28987/1460/5822/84916/55505/29102/10528/10607/10940/51096/55131/10813/106631781/102724159/54464/55127/100…
hsa03040	Spliceosome	154	0.55743038849572	1.88297538152761	9.53831e-07	0.000164059	0.000127512	5175	tags=43%, list=16%, signal=36%	6060/26871/26864/26870/26869/26863/26834/26830/23450/27339/9343/6631/51690/10189/6636/101954272/2521/4670/6628/25804/9092/6637/6632/23020/26121/9128/10594/24148/55110/9410/22827/102724594/26835/57819/101954276/3178/10946/3192/11338/10992/4809/8559/6633/7307/4686/3183/6626/83443/51729/51645/1659/100534599/10291/6629/9416/10262/8683/56259/9775/10465/4116/9939/3190/11157/84321/220988
hsa00830	Retinol metabolism	66	-0.710981	-1.99794	6.28509e-06	0.00072069	0.000560145	2205	tags=24%, list=7%, signal=23%	8854/145226/8694/220/56603/9227/339761/10170/124/216/9249/1543/5959/316/54884/158835
hsa03030	DNA replication	36	0.752537714673507	1.9979148978447	1.70569e-05	0.00146689	0.00114012	7341	tags=86%, list=23%, signal=67%	4171/3978/2237/4174/10535/4173/5111/4175/4172/5424/23649/5422/5557/4176/5427/54107/5982/5426/5984/79621/6118/5983/6742/6117/6119/5558/10714/57804/246243/5425/5985
hsa01212	Fatty acid metabolism	57	-0.707575	-1.93911	4.188e-05	0.00288134	0.00223948	3532	tags=42%, list=11%, signal=38%	51144/9374/1892/1962/1375/3992/39/7923/30/60481/201562/64834/34/38/6785/35/23205/33/2180/3033/6319/9415/2194/83401
hsa04310	Wnt signaling pathway	174	-0.531887	-1.70566	6.69692e-05	0.00383957	0.00298424	3763	tags=25%, list=12%, signal=22%	5602/9475/818/6259/7475/27121/7855/7088/8324/6934/55366/4316/1452/23411/4776/7476/8323/817/4773/5467/1855/6423/23002/7483/8313/6425/147495/29964/284654/6422/4041/85409/83439/894/7089/8061/3725/8549/8322/2487/7481/27123/11197
hsa03050	Proteasome	45	0.682907227501933	1.90963470912741	0.000154308	0.00547949	0.00425885	9018	tags=84%, list=28%, signal=61%	5698/5696/5721/5691/5709/5693/5702/51371/5699/5688/5690/5710/5705/5719/5713/5708/5686/5687/5704/5682/5720/5689/5700/11047/5692/10197/5685/9491/5694/5695/5701/10213/5707/5683/5715/5717/5684/7979
hsa05204	Chemical carcinogenesis - DNA adducts	65	-0.665506	-1.85834	0.000130995	0.00547949	0.00425885	3072	tags=25%, list=10%, signal=22%	6799/2938/445329/6818/2940/4259/2950/6817/2947/5743/2949/4257/1543/2052/2946/27306
hsa04024	cAMP signaling pathway	220	-0.500603	-1.63871	0.000155353	0.00547949	0.00425885	4174	tags=24%, list=13%, signal=21%	1907/7432/7253/6237/7434/5602/8843/9475/818/208/4301/3973/116444/493/9586/810/4792/7137/5595/489/117/113/134/1906/817/2892/51806/5020/5500/22800/5338/1908/2770/2735/338442/482/6662/27198/112/116/2550/154/2696/111/5350/196883/4881/10411/3725/477/5140/2353/5348
hsa04060	Cytokine-cytokine receptor interaction	283	-0.470807	-1.5852	0.000159288	0.00547949	0.00425885	2987	tags=21%, list=9%, signal=19%	959/4803/3627/8743/4352/84818/6363/8808/657/3572/132014/7042/3606/8784/285613/651/3603/3952/650/26525/6362/10563/970/8742/4982/90865/9173/2920/3577/6387/8794/3557/8718/57007/338376/3569/4804/84639/53342/50604/11009/3625/56300/4283/2690/3953/3579/5196/6376/3552/130399/2662/51554/652/6358/6357/3590/6366/1271/9547
hsa04080	Neuroactive ligand-receptor interaction	338	-0.447673	-1.53229	0.000341452	0.0106781	0.0082994	4324	tags=20%, list=13%, signal=18%	624/10800/1907/7432/2798/7253/3357/7434/4922/2837/3269/9170/3973/116444/1140/5745/623/9127/117/10161/10424/1268/134/1906/152/2892/552/53829/5734/2743/66004/5020/3001/2564/90226/3952/130576/2150/7433/10316/432355/1908/5023/6869/3363/150/2796/8620/5646/100506013/7442/9934/256933/718/116/133/23566/554/2550/5179/154/2151/2696/2690/3953/51083/151/4828/185
hsa04915	Estrogen signaling pathway	137	-0.540156	-1.67824	0.000422645	0.0121158	0.00941683	3397	tags=26%, list=11%, signal=23%	208/3858/9586/810/5595/147183/3884/113/3881/6654/51806/3710/1839/2770/8689/3875/3885/2852/3860/112/2550/3880/111/196883/7039/8688/3868/3725/3861/3303/25759/3872/3304/2353/3866
hsa00650	Butanoate metabolism	27	-0.78412	-1.89705	0.000515989	0.0126786	0.00985422	3408	tags=44%, list=11%, signal=40%	3158/1892/1962/65985/39/622/38/3157/142827/35/54988/3033
hsa03010	Ribosome	151	0.462771537749758	1.55401	0.000502708	0.0126786	0.00985422	8662	tags=44%, list=27%, signal=32%	109864272/109864282/109910382/109864274/106632264/100008589/6234/109864280/109864271/63875/6176/109910379/6223/6187/6182/6183/51116/106632260/64928/6188/6158/51121/10573/64963/51073/100008587/109910380/51081/64979/109864273/29088/6141/11222/25873/3921/51069/51264/6175/9553/29074/65003/6142/6132/54948/51021/6130/79590/106631781/6222/6150/100008588/6157/64981/65005/51065/6122/6137/55052/9801/219927…
hsa00590	Arachidonic acid metabolism	63	-0.643475	-1.79279	0.000656887	0.0150646	0.0117087	1585	tags=29%, list=5%, signal=27%	8529/8681/5740/100137049/239/3248/8398/5321/2879/50487/5730/246/5743/4056/8644/247/27306/11283
hsa03430	Mismatch repair	23	0.750507455124228	1.77974299143945	0.000889926	0.0153067	0.0118969	7341	tags=91%, list=23%, signal=70%	3978/5111/5424/9156/5982/5984/6118/4292/5983/6742/27030/6117/6119/2956/4437/10714/4436/57804/5395/5425/5985
hsa04925	Aldosterone synthesis and secretion	97	-0.587441	-1.75253	0.000879451	0.0153067	0.0118969	3142	tags=23%, list=10%, signal=21%	493/9586/810/3949/113/817/51806/3710/8536/482/112/5138/111/196883/4881/949/3283/477/3164/1589/185/4929
hsa05150	Staphylococcus aureus infection	91	-0.593241	-1.74635	0.000778317	0.0153067	0.0118969	2832	tags=41%, list=9%, signal=37%	716/147183/3884/3111/3881/9103/728358/3113/3108/1828/1675/6403/2213/1667/3112/3383/3118/1672/8689/1673/3875/5648/3885/1668/3860/718/3880/3119/8688/3868/3075/3861/55894/414325/3120/3872/3866
hsa04072	Phospholipase D signaling pathway	149	-0.526333	-1.65626	0.000745412	0.0153067	0.0118969	3933	tags=25%, list=12%, signal=22%	6237/2549/53358/9170/208/9265/5900/1606/5595/8612/10161/113/6654/552/22800/5338/1759/8681/3577/100137049/22808/2205/112/23566/554/5321/111/196883/8611/3579/10411/25759/2206/80310/8613/10555/185
hsa04022	cGMP-PKG signaling pathway	165	-0.514241	-1.6339	0.000811138	0.0153067	0.0118969	4738	tags=28%, list=15%, signal=24%	4772/115/4638/148/5331/100271849/4878/624/9475/10335/5593/2977/208/493/9586/810/8654/5595/4776/489/113/134/152/4773/51806/3710/3667/5500/2770/10105/150/482/291/112/4882/154/5138/111/5350/196883/4881/151/477/5997/5140/185
hsa04820	Cytoskeleton in muscle cells	231	-0.471479	-1.55093	0.000936829	0.0153462	0.0119276	3044	tags=27%, list=9%, signal=24%	4634/7139/7137/84675/1299/4000/114793/272/2201/127294/4604/83660/825/7111/4628/7136/1298/23002/10611/8557/3680/8048/8516/72/1829/8082/22801/1466/161176/4608/3728/29895/7138/58/256076/482/6382/6640/131873/8736/3655/4632/5318/23353/6711/3694/2273/4629/1634/287/7060/25802/7140/2192/477/7134/2199/1824/3679/7125/1311/6445
hsa03320	PPAR signaling pathway	75	-0.594016	-1.71155	0.00101247	0.0158314	0.0123047	3408	tags=33%, list=11%, signal=30%	3158/10062/1962/1375/7316/11001/5467/30/948/6258/34/3157/100509620/2171/10580/23205/33/4199/2180/6319/440503/8309/5468/9415/2173
hsa04020	Calcium signaling pathway	250	-0.462078	-1.53611	0.00123308	0.0184426	0.0143343	4738	tags=27%, list=15%, signal=23%	4772/115/4638/148/5331/80271/51196/624/5336/8913/10800/3357/2324/444/5257/4485/818/3269/6786/3973/2255/2246/116444/493/623/84812/810/4803/4776/5136/489/9127/2769/8823/113/817/4773/2774/51806/552/3710/8536/4233/6588/401152/5023/10105/6869/8817/3363/2277/291/5979/3270/154/2247/5350/196883/5333/7039/55283/7423/845/4915/7134/80310/7125/185
hsa04975	Fat digestion and absorption	40	-0.679071	-1.74791	0.00159107	0.0228054	0.0177251	2826	tags=32%, list=9%, signal=30%	81579/8612/80168/39/948/8694/38/84649/50487/8611/949/8613/10555
hsa03460	Fanconi anemia pathway	54	0.590852122808169	1.69870717297954	0.00203848	0.0269707	0.0209626	7652	tags=63%, list=24%, signal=48%	2176/29089/5888/116028/146956/80233/55215/548593/6118/79008/80010/4292/2189/2177/378708/7156/100526739/2188/672/545/201254/641/6117/6119/5980/2175/9894/5429/5395/57697/2178/91442/22909/675
hsa03420	Nucleotide excision repair	62	0.571677305987939	1.67282012689436	0.00201989	0.0269707	0.0209626	8609	tags=56%, list=27%, signal=41%	3978/5111/5424/5427/54107/5982/1642/5426/5433/5984/6118/5983/728340/5435/5439/5436/6117/6119/2074/57654/5886/10714/2068/57804/1161/9978/5425/5432/2967/5985/2968/2966/5430/5887/5431
hsa00982	Drug metabolism - cytochrome P450	67	-0.607741	-1.71341	0.00222903	0.0283995	0.022073	2245	tags=21%, list=7%, signal=19%	4129/2940/2326/4259/2950/2328/2947/124/2949/4257/316/2946/2327/27306
hsa00980	Metabolism of xenobiotics by cytochrome P450	72	-0.577779	-1.65664	0.00255212	0.0302734	0.0235295	2133	tags=17%, list=7%, signal=16%	2940/4259/2950/2947/124/2949/4257/1645/1543/2052/2946/27306
hsa04142	Lysosome	133	0.454421617086667	1.49977390372636	0.00252326	0.0302734	0.0235295	4304	tags=37%, list=13%, signal=32%	768239/1509/1508/1514/7805/1522/54/6556/968/5641/967/55353/53/2717/8692/4125/5476/23659/2720/537/5660/1075/2629/4668/22901/533/23062/6609/4074/10312/23335/2548/57192/51172/2799/2760/1200/1520/2519/3073/4891/5538/1174/2588/8943/162/9114/527/3074
hsa04934	Cushing syndrome	154	-0.492921	-1.55372	0.0028707	0.0318555	0.0247591	3632	tags=23%, list=11%, signal=21%	818/1027/7475/7855/8324/6934/50940/9586/5595/3949/7476/196/113/8323/817/1855/3710/7483/8313/2770/1030/56246/8622/83439/1026/112/111/196883/949/3283/8322/3164/1589/51655/185/7481
hsa04010	MAPK signaling pathway	296	-0.429607	-1.45166	0.00285097	0.0318555	0.0247591	4125	tags=24%, list=13%, signal=21%	84867/7048/9479/6237/2324/5598/5602/8649/4137/5603/10235/208/5922/7124/4908/2255/6788/2246/57551/1326/1969/6416/4803/5595/3315/781/1849/8823/23162/7042/1847/1942/3479/1846/6654/284/4233/51378/2323/22800/2872/1844/51776/8681/1649/8817/1647/100137049/4293/22808/2277/5979/4804/5321/2247/7039/3481/3727/2069/9048/4616/374/7423/3552/1843/3725/3303/4915/3304/3164/80310/2353
hsa01040	Biosynthesis of unsaturated fatty acids	27	-0.732087	-1.77116	0.00327544	0.0338375	0.0262997	2737	tags=59%, list=9%, signal=54%	6342/9524/9200/51144/3992/641371/30/10965/122970/60481/201562/64834/6785/6319/9415/83401
hsa03013	Nucleocytoplasmic transport	108	0.489224245300756	1.58182421725558	0.00334441	0.0338375	0.0262997	8185	tags=48%, list=25%, signal=36%	6396/23636/10189/3838/79711/23225/55110/3837/5901/55705/29107/5905/23511/9688/84305/55308/4686/3843/55706/9631/79228/7329/57510/8021/9775/4116/9939/10073/4928/6612/84321/23534/51194/79023/10921/55746/23165/64328/5903/8563/11269/22985/23279/3842/79902/81929/100101267/5976/7514/23214/8086/9883
hsa04261	Adrenergic signaling in cardiomyocytes	153	-0.491782	-1.54479	0.00331979	0.0338375	0.0262997	3687	tags=23%, list=11%, signal=20%	55844/818/5603/208/6332/4634/493/9586/7139/810/7137/5595/781/489/5526/5519/113/5520/817/51806/5500/2770/482/5522/112/5525/154/111/5350/196883/10411/477/7134/6330/185
hsa04924	Renin secretion	69	-0.582784	-1.65851	0.00376909	0.0370448	0.0287924	3446	tags=30%, list=11%, signal=27%	5593/2977/810/5136/117/134/1906/51806/3710/5734/1908/2770/9635/112/116/154/111/4881/358/5140/185
hsa00561	Glycerolipid metabolism	61	-0.591323	-1.63533	0.00421459	0.0402728	0.0313014	3732	tags=33%, list=12%, signal=29%	64900/3990/119548/441282/84803/1606/8612/80168/8694/154141/224/129642/84649/8611/9388/217/11343/8613/57104/10555
hsa04110	Cell cycle	158	0.42927398399398	1.45386009720122	0.00459474	0.0427186	0.0332024	4679	tags=35%, list=15%, signal=30%	7157/9133/9212/1869/81620/4171/891/4174/8318/5347/9319/701/1870/890/4173/113130/5111/983/4175/4085/4172/23594/10459/10403/990/699/9088/9232/1019/896/991/8243/995/4998/595/9700/4176/7533/1111/7040/8379/5591/7272/7043/898/993/26271/23063/25906/51529/25/1663/11200/545/5933/8317
hsa04514	Cell adhesion molecules	155	-0.475473	-1.49777	0.00528642	0.047856	0.0371953	3042	tags=29%, list=9%, signal=26%	4684/3135/3122/3115/23705/50848/3109/7122/139065/959/999/24146/3111/64101/3113/3108/3680/8516/6403/26047/3112/3383/3897/3118/9076/1366/1001/6382/79679/257194/1364/58494/3655/9073/57863/9071/3119/1365/1272/947/26285/5010/3120/6401/4359
hsa04977	Vitamin digestion and absorption	26	-0.717116	-1.71535	0.00571136	0.0479197	0.0372448	1957	tags=23%, list=6%, signal=22%	55788/9227/10560/949/80704/158835
hsa00532	Glycosaminoglycan biosynthesis - chondroitin sulfate / dermatan sulfate	21	0.708819247978486	1.63884198507476	0.00561021	0.0479197	0.0372448	4826	tags=62%, list=15%, signal=53%	126792/55501/54480/50515/64132/9469/11285/79586/113189/26229/166012/22856/29940
hsa04928	Parathyroid hormone synthesis, secretion and action	114	-0.51031	-1.53674	0.00544073	0.0479197	0.0372448	3129	tags=25%, list=10%, signal=23%	4325/1594/5745/9586/27347/5595/9368/9365/113/9943/3710/1591/9935/6446/5338/4326/6258/1839/2770/4041/1026/112/111/196883/3727/5744/1958/2353/4929
hsa04927	Cortisol synthesis and secretion	65	-0.582606	-1.62685	0.00669429	0.0548294	0.0426153	3053	tags=22%, list=10%, signal=20%	9586/3949/113/3710/56246/8622/112/111/196883/949/3283/3164/1589/185
hsa03440	Homologous recombination	41	0.589825394997968	1.60325381683982	0.00725472	0.0580377	0.0451089	9606	tags=73%, list=30%, signal=51%	5888/5424/8438/146956/11073/6118/6742/9577/7156/5890/672/641/6117/6119/29086/5892/10714/472/57804/4683/7516/5425/10111/675/79184/4361/83990/7979/25788/79728
hsa03410	Base excision repair	44	0.575883541582183	1.59864833597946	0.00771565	0.0603223	0.0468846	7341	tags=61%, list=23%, signal=47%	3978/2237/5111/142/10038/5424/3980/328/5427/54107/5982/5426/5984/4350/7515/55775/5983/143/252969/55247/10714/7374/57804/8505/5428/5425/5985
hsa04978	Mineral absorption	59	-0.582457	-1.6074	0.00894542	0.0683827	0.0531494	1140	tags=19%, list=4%, signal=18%	482/7018/4501/341208/4493/4495/477/4499/30061/79901/4489
hsa03272	Virion - Hepatitis viruses	48	-0.607212	-1.61416	0.00998369	0.074558	0.057949	4040	tags=38%, list=13%, signal=33%	57132/10015/7122/3949/24146/9525/9076/1366/1803/1364/928/9073/9071/1365/949/26285/4072/5010
hsa05217	Basal cell carcinoma	63	-0.573644	-1.59823	0.0101867	0.074558	0.057949	3489	tags=30%, list=11%, signal=27%	7475/7855/8324/6934/7476/8323/1855/650/7483/8313/2735/1647/83439/1026/4616/652/8322/8643/7481
hsa05144	Malaria	50	-0.611098	-1.62757	0.0110149	0.0789402	0.061355	3387	tags=38%, list=11%, signal=34%	2995/7124/959/100528032/22914/7042/3606/4233/948/6403/3383/6382/3569/3039/2532/7060/6401/3040/1311
hsa04923	Regulation of lipolysis in adipocytes	59	-0.572311	-1.5794	0.0127325	0.0893871	0.0694747	2590	tags=27%, list=8%, signal=25%	5593/208/113/134/3667/2770/100509620/112/154/111/196883/4881/5743/11343/57104/5140
hsa00500	Starch and sucrose metabolism	35	-0.635322	-1.59962	0.0135661	0.0933034	0.0725186	2978	tags=31%, list=9%, signal=29%	5236/5167/5169/11181/7360/5837/5836/3099/280/8908/2998
hsa04913	Ovarian steroidogenesis	51	-0.582704	-1.56864	0.0138328	0.0933034	0.0725186	2784	tags=33%, list=9%, signal=30%	3949/641371/113/3479/10965/122970/8681/100137049/112/5321/111/196883/949/3283/5743/1543/8644
hsa02010	ABC transporters	45	-0.589708	-1.53925	0.0153843	0.101773	0.0791013	4043	tags=33%, list=13%, signal=29%	5244/10060/225/26154/5243/9619/21/20/368/1672/64137/23460/10349/10350/10351
hsa00510	N-Glycan biosynthesis	52	0.5264900878589	1.49336364672919	0.016156	0.104862	0.0815019	8753	tags=67%, list=27%, signal=49%	58505/79644/10195/1650/23193/6185/4247/56052/11320/6184/8818/85365/3703/4249/4245/11253/22845/746/1603/1798/79053/84620/29880/7991/8703/57171/8704/11282/84920/144245/2530/2683/7841/79087/54344
hsa00430	Taurine and hypotaurine metabolism	17	-0.731828	-1.59336	0.016769	0.104882	0.081518	3012	tags=35%, list=9%, signal=32%	2686/2326/51380/2328/1036/2327
hsa05224	Breast cancer	145	-0.447718	-1.39934	0.0167194	0.104882	0.081518	3685	tags=24%, list=11%, signal=21%	53358/6199/5728/7475/7855/208/8324/6934/2255/2246/1452/5595/7476/3280/8823/8323/3479/182/6654/1855/388585/7483/8313/8817/1647/4041/83439/1026/2247/4616/3725/8322/25759/2353/7481
hsa03060	Protein export	31	0.612529874177834	1.5760672128056	0.018701	0.114878	0.0892869	10734	tags=87%, list=33%, signal=58%	29100/58477/3309/29927/10952/9789/6734/23480/60559/28972/8266/83943/6449/6729/439/164153/6728/6730/5018/23478/11231/196294/7917/6727/6726/90701/7485
hsa05310	Asthma	30	-0.649963	-1.612	0.0195203	0.117806	0.0915631	4089	tags=47%, list=13%, signal=41%	3122/3115/3109/7124/959/3111/3113/3108/3112/3118/2205/3119/3120/2206
hsa05418	Fluid shear stress and atherosclerosis	139	-0.446728	-1.38999	0.0203556	0.12073	0.0938352	3485	tags=22%, list=11%, signal=20%	5603/208/7124/2938/653361/810/6416/657/1906/51806/2940/4259/2950/3383/857/6382/1728/2947/7295/858/10365/2949/3552/4257/1843/3725/6401/652/445/2946/2353
hsa00564	Glycerophospholipid metabolism	102	-0.487039	-1.4573	0.0212437	0.122972	0.0955778	5226	tags=37%, list=16%, signal=31%	56895/56994/253558/23175/26279/55500/10390/5322/56261/51365/43/6901/64900/81579/166929/84803/1606/8612/1120/375775/254531/10400/5833/5338/23171/154141/8681/162466/1040/100137049/8398/5321/129642/3931/50487/8611/8613/10555
hsa03082	ATP-dependent chromatin remodeling	115	0.429715651319614	1.40243768485016	0.0214486	0.122972	0.0955778	7478	tags=45%, list=23%, signal=35%	8295/8338/1108/3015/6597/57492/3014/29844/57634/8607/124944/10856/6598/54107/6599/53615/55506/10847/60/317772/86/57459/8099/9219/6595/55257/54617/54815/5928/10263/3065/6594/8289/1107/2186/196528/5931/9031/6603/9643/93973/9274/10933/6602/10467/10445/65980/3012/3066/9555/404281/51377
hsa04613	Neutrophil extracellular trap formation	185	0.374746882847261	1.30463449621388	0.0226978	0.128001	0.0994866	3964	tags=25%, list=12%, signal=22%	128312/8345/2811/8367/8365/2214/2209/1535/8360/8338/440689/8294/5296/5880/3689/3015/3690/8361/6404/7450/1536/27180/8348/3014/366/2359/2212/2357/4688/7097/728/6850/3684/8364/5291/121504/292/55506/60/6300/317772/5295/207/1378/2358/293/10533
hsa00280	Valine, leucine and isoleucine degradation	48	-0.573417	-1.52432	0.023615	0.131025	0.101837	4714	tags=42%, list=15%, signal=36%	587/4594/18/84693/3158/1892/1962/65985/39/4329/30/34/38/3157/11112/224/35/217/3033/316
hsa04610	Complement and coagulation cascades	80	-0.499051	-1.45541	0.0256939	0.13938	0.108331	3023	tags=26%, list=9%, signal=24%	623/716/2161/5270/5627/1675/1191/5648/4179/2152/3078/718/2162/2151/1604/2159/710/5055/3075/729/5104
hsa05207	Chemical carcinogenesis - receptor activation	208	-0.405892	-1.32153	0.0262812	0.13938	0.108331	3053	tags=16%, list=10%, signal=14%	9586/2938/5595/8823/196/113/182/6654/2940/4259/6776/367/6258/2770/8817/112/154/2947/2247/111/196883/406886/54852/9314/2949/4257/3725/407026/407025/1543/2052/2946/2353
hsa05206	MicroRNAs in cancer	261	0.348290468338515	1.26699228783943	0.0263364	0.13938	0.108331	3644	tags=25%, list=11%, signal=23%	407017/406885/407036/407055/407015/406976/442909/406893/407031/3162/406884/407034/7157/406956/693200/406890/406954/406933/1869/3678/1545/406986/3925/5328/5296/4318/2261/406997/1870/1945/494335/3690/406983/113130/2064/574455/406888/407011/5155/406891/1786/2065/442900/2885/100302282/407040/995/595/406953/4082/406947/5291/836/898/406952/406896/406971/993/407016/54541/57521/5295/406992/9493/8651/4068…
hsa04910	Insulin signaling pathway	137	-0.454333	-1.4116	0.0283627	0.14783	0.114898	3782	tags=20%, list=12%, signal=18%	5257/5602/53358/6199/9021/5507/208/5313/810/5595/5584/6654/51806/8835/79660/3667/5500/2872/5837/10580/9322/5836/3099/6517/25759/2998/5140/2194
hsa00061	Fatty acid biosynthesis	18	-0.705252	-1.5423	0.029892	0.150791	0.1172	2237	tags=22%, list=7%, signal=21%	7923/23205/2180/2194
hsa05414	Dilated cardiomyopathy	104	-0.47593	-1.42262	0.0295465	0.150791	0.1172	3375	tags=34%, list=11%, signal=30%	27092/70/4633/3674/6444/8910/6645/115/6442/3693/3675/7124/4634/7139/7137/781/489/4000/113/7042/3479/3680/8516/8082/22801/6640/112/3655/111/5350/196883/3694/7134/3679/6445
hsa04151	PI3K-Akt signaling pathway	343	-0.382666	-1.30806	0.0302459	0.150791	0.1172	3687	tags=23%, list=11%, signal=21%	2324/7059/3675/55844/6199/3914/5728/1027/9170/208/4908/2255/2246/3913/2786/1969/9586/4803/5595/1299/5526/8823/10161/5519/2788/5520/54331/10971/1942/3479/6654/5649/284/63923/1298/4170/4233/6446/3680/51378/2323/3667/8516/22801/10319/8817/3918/7534/256076/1101/2277/5522/131873/5979/3569/1026/4804/894/23566/5525/3655/2247/7039/3481/2690/2069/3694/9048/374/7423/7060/4915/3164/2998/80310/3679/10110/131…
hsa00100	Steroid biosynthesis	20	-0.664227	-1.48554	0.0308183	0.15145	0.117712	4229	tags=45%, list=13%, signal=39%	50814/51478/2222/1594/1595/1591/6307/6309/7108
hsa04061	Viral protein interaction with cytokine and cytokine receptor	98	-0.486863	-1.45839	0.0313435	0.151861	0.118032	1599	tags=28%, list=5%, signal=26%	7124/56477/1524/3627/8743/6363/3572/3606/6362/10563/2920/3577/6387/8794/57007/3569/50604/11009/4283/3579/5196/6376/51554/6358/6357/6366/9547
hsa00071	Fatty acid degradation	43	-0.566501	-1.47095	0.0323176	0.154406	0.12001	3336	tags=37%, list=10%, signal=33%	1892/1962/1375/113612/39/30/34/38/224/35/23205/33/124/217/2180/3033
hsa04213	Longevity regulating pathway - multiple species	62	-0.517954	-1.44134	0.0338547	0.159534	0.123996	3681	tags=21%, list=11%, signal=19%	6199/208/23411/113/3479/3667/1410/112/111/196883/847/3303/3304
hsa05412	Arrhythmogenic right ventricular cardiomyopathy	86	-0.496427	-1.45101	0.0363168	0.168824	0.131216	2839	tags=20%, list=9%, signal=18%	781/489/4000/3680/8516/1829/8082/22801/3728/6640/83439/3655/5318/3694/1824/3679/6445
hsa00900	Terpenoid backbone biosynthesis	23	-0.64078	-1.49077	0.0380803	0.174662	0.135753	4372	tags=57%, list=14%, signal=49%	79947/4598/2224/10654/2339/3156/3158/4597/39/3422/38/3157/51449
hsa00062	Fatty acid elongation	27	-0.636913	-1.54091	0.0391587	0.175861	0.136685	3532	tags=52%, list=11%, signal=46%	9524/9200/51144/9374/1892/641371/10965/122970/60481/201562/64834/6785/3033/83401
hsa05032	Morphine addiction	86	-0.494344	-1.44492	0.0393643	0.175861	0.136685	3138	tags=20%, list=10%, signal=18%	2786/50940/5136/113/2788/54331/134/2564/2770/157/8622/112/2550/5138/111/196883/5140
hsa05170	Human immunodeficiency virus 1 infection	202	0.362194695802233	1.27781067167451	0.0400159	0.17648	0.137166	4643	tags=27%, list=14%, signal=23%	3709/9133/891/5296/5880/3106/3105/811/2923/7852/581/983/3107/637/8772/59345/7133/7097/1234/106821730/1072/995/7186/9582/6890/920/808/2771/2787/56924/1111/2793/1642/9616/5291/836/6300/567/5295/3134/2790/207/6923/1174/3984/27350/162/5578/6921/5606/3708/545/6892/3985/25939
hsa04640	Hematopoietic cell lineage	97	-0.478098	-1.42632	0.0416068	0.181174	0.140815	2174	tags=29%, list=7%, signal=27%	910/3122/3115/3109/3675/2208/7124/915/3111/3113/3108/2323/948/3112/3118/3569/928/3655/1604/3119/947/100133941/909/3552/913/3120/911/3590
hsa04914	Progesterone-mediated oocyte maturation	106	0.419847370948188	1.35469490532818	0.0423069	0.18192	0.141394	4572	tags=36%, list=14%, signal=31%	100505767/9133/442590/6793/891/5347/5296/441273/102723555/890/100310812/6790/983/729597/4085/10459/285955/3835/699/9088/441272/102723849/995/6195/2771/8379/5291/6300/993/5295/105180391/207/25906/51529/641776/728524/100996746/105180390
hsa04012	ErbB signaling pathway	86	-0.467465	-1.36635	0.0439189	0.184245	0.143202	4313	tags=28%, list=13%, signal=24%	5336/6777/2549/5602/53358/6199/818/1027/208/6416/5595/27/817/6654/6776/1839/3084/685/1026/7039/2069/374/3725/25759
hsa04350	TGF-beta signaling pathway	108	-0.449512	-1.35057	0.0436657	0.184245	0.143202	3375	tags=30%, list=11%, signal=27%	4093/3397/4609/5516/658/5308/4091/7048/6199/7124/6498/57154/7044/5595/657/5519/100532736/7042/4681/650/56963/1030/7018/3625/10468/8646/64388/1634/2331/3400/130399/652
hsa04270	Vascular smooth muscle contraction	134	-0.432115	-1.33963	0.044702	0.185271	0.143999	4857	tags=29%, list=15%, signal=25%	5322/79924/115/4638/10268/148/5331/4878/1907/9475/10335/81579/2977/4660/810/5595/113/1906/4628/51806/552/3710/5500/72/1908/8681/100137049/112/133/4882/8398/5321/111/50487/196883/4881/94274/4629/185
hsa04976	Bile secretion	86	-0.487084	-1.4237	0.0459673	0.185579	0.144238	2784	tags=14%, list=9%, signal=13%	3949/113/5243/6513/482/112/111/196883/949/477/2052/358
hsa04152	AMPK signaling pathway	122	-0.44107	-1.34481	0.0453782	0.185579	0.144238	3687	tags=24%, list=11%, signal=21%	55844/6199/3156/10890/208/9586/1375/23411/5526/5519/5520/3479/5210/8408/3667/948/3952/5209/5522/5208/5525/81617/3953/5207/6319/6517/5468/2998/2194
hsa04068	FoxO signaling pathway	132	-0.432449	-1.33755	0.0480132	0.185579	0.144238	3763	tags=23%, list=12%, signal=21%	5602/5728/11345/1027/5603/208/23411/5595/8743/7042/3479/6654/9456/23710/6446/3667/1030/1647/9455/10769/901/664/3569/1026/894/10365/4616/847/11067/6517/10110
hsa04921	Oxytocin signaling pathway	154	-0.423363	-1.33446	0.0478262	0.185579	0.144238	2969	tags=18%, list=9%, signal=17%	4660/810/5595/4776/781/113/1827/817/4773/51806/3710/8536/5020/5500/2770/8681/100137049/1026/112/4882/5321/111/196883/4881/5743/3725/5997/2353
hsa04726	Serotonergic synapse	108	-0.442945	-1.33083	0.0469565	0.185579	0.144238	3138	tags=19%, list=10%, signal=17%	2786/5595/2788/54331/4129/3710/2770/8681/260293/3363/100137049/239/6571/5321/111/246/5743/10411/1843/247
hsa04371	Apelin signaling pathway	138	-0.423959	-1.31914	0.0468227	0.185579	0.144238	4993	tags=26%, list=16%, signal=22%	9759/84557/55970/115/4638/6548/5331/100271849/10681/6237/6199/208/1490/4634/2786/810/5595/999/113/2788/54331/182/51806/3710/22800/2770/22808/100506013/112/440738/111/196883/10365/1958/5140/185
hsa04724	Glutamatergic synapse	114	-0.441218	-1.32868	0.0498282	0.189375	0.147189	3390	tags=23%, list=11%, signal=20%	2744/116444/2786/5595/113/2788/54331/9456/2892/54407/3710/10991/5338/22941/2770/8681/9455/157/100137049/85358/112/6512/5321/111/196883/57030

## Sheet: PMEL
ID	Description	setSize	enrichmentScore	NES	pvalue	p.adjust	qvalue	rank	leading_edge	core_enrichment
hsa00830	Retinol metabolism	66	-0.637524	-2.01151	1.31524e-05	0.00452441	0.004098	1369	tags=21%, list=4%, signal=20%	56603/9249/195814/124/220/339761/316/216/9227/10170/1543/54884/5959/158835
hsa04060	Cytokine-cytokine receptor interaction	283	-0.40947	-1.58877	4.51181e-05	0.00776031	0.00702892	2886	tags=20%, list=9%, signal=18%	6376/84818/2920/23529/8743/658/51330/90865/10344/3627/3572/4803/651/3624/8793/3569/3952/9560/7042/970/8808/26525/9173/8600/4982/6363/3557/50604/51554/338376/5196/57007/53342/3625/3953/8794/11009/3589/2690/84639/4283/2662/130399/652/56300/3576/3577/650/3579/6362/3552/3590/6358/6366/6357/1271/9547
hsa03008	Ribosome biogenesis in eukaryotes	101	0.567921537490869	1.72428495440431	0.00013746	0.0157621	0.0142765	7076	tags=47%, list=22%, signal=36%	6023/109864282/109864274/109864272/23195/106632260/780853/109864280/780851/100008587/26851/780854/109864271/1459/109910382/109910379/780852/109910380/55226/109864273/6949/65083/54913/10171/2091/54552/106631781/100008588/57455/100008589/5822/138716/1736/28987/10607/4931/102724159/9790/29102/54433/10436/22803/55131/1460/109864281/106632264/92856
hsa01212	Fatty acid metabolism	57	-0.604311	-1.87231	0.000434206	0.0306092	0.0277243	3032	tags=33%, list=9%, signal=30%	54995/51144/30/60481/39/201562/35/2180/33/38/34/23205/64834/3033/6785/9415/2194/83401/6319
hsa04915	Estrogen signaling pathway	137	-0.466059	-1.6517	0.000444901	0.0306092	0.0277243	2773	tags=26%, list=9%, signal=23%	3710/6654/805/9586/2773/3312/801/5595/3881/3845/3880/112/147183/342574/111/3320/3875/1839/2770/8688/2550/196883/3885/8689/25759/3860/3725/7039/3303/3304/3868/3861/3872/2353/3866
hsa05204	Chemical carcinogenesis - DNA adducts	65	-0.57663	-1.81623	0.000706841	0.0405256	0.0367061	2876	tags=18%, list=9%, signal=17%	2938/3290/2940/4259/2950/2947/2052/2949/1543/5743/2946/27306
hsa05340	Primary immunodeficiency	38	0.645115666613086	1.70973212782276	0.00246857	0.121312	0.109879	6037	tags=55%, list=19%, signal=45%	3561/115650/920/916/84876/3718/3932/973/958/695/915/6890/102723407/925/7535/5993/4261/8625/930/7374/23495
hsa05150	Staphylococcus aureus infection	91	-0.499677	-1.65735	0.00310751	0.133623	0.121029	2007	tags=24%, list=6%, signal=23%	1675/3880/147183/5648/342574/1828/3875/8688/3120/3885/718/1673/8689/3860/3075/1672/3868/3861/3872/414325/55894/3866
hsa00500	Starch and sucrose metabolism	35	-0.621182	-1.71362	0.00666857	0.14924	0.135174	3018	tags=37%, list=9%, signal=34%	5236/5837/2632/283209/55276/11181/5167/5836/7360/3099/280/8908/2998
hsa01040	Biosynthesis of unsaturated fatty acids	27	-0.658297	-1.6918	0.00620794	0.14924	0.135174	4088	tags=48%, list=13%, signal=42%	6342/9200/122970/51144/11332/30/60481/201562/64834/6785/9415/83401/6319
hsa00650	Butanoate metabolism	27	-0.654505	-1.68205	0.00737522	0.14924	0.135174	2223	tags=30%, list=7%, signal=28%	142827/39/35/622/38/3033/3157/54988
hsa00590	Arachidonic acid metabolism	63	-0.514518	-1.6049	0.00600593	0.14924	0.135174	2953	tags=33%, list=9%, signal=30%	59344/81579/8398/8681/3248/874/8529/100137049/242/2879/9536/246/50487/8644/5730/239/5321/5743/247/11283/27306
hsa00982	Drug metabolism - cytochrome P450	67	-0.501636	-1.59177	0.00714609	0.14924	0.135174	1181	tags=21%, list=4%, signal=20%	2328/2938/2940/4259/124/2950/2326/222/316/2947/2949/2327/2946/27306
hsa03320	PPAR signaling pathway	75	-0.492676	-1.57361	0.0044741	0.14924	0.135174	1771	tags=24%, list=6%, signal=23%	5467/7316/100509620/2180/33/34/10580/51129/23205/3157/2171/8309/4199/9415/5468/440503/6319/2173
hsa04061	Viral protein interaction with cytokine and cytokine receptor	98	-0.455594	-1.54249	0.00710179	0.14924	0.135174	2886	tags=26%, list=9%, signal=23%	6376/2920/8743/10344/3627/3572/8793/3569/9560/6363/50604/51554/5196/57007/8794/11009/4283/3576/3577/3579/6362/6358/6366/6357/9547
hsa04072	Phospholipase D signaling pathway	149	-0.407564	-1.46789	0.00681783	0.14924	0.135174	3915	tags=26%, list=12%, signal=23%	552/4893/6655/9162/53358/56034/4254/5290/113/5781/6654/8681/5595/3845/5898/554/9265/100137049/56895/112/5338/22808/111/22800/1759/2205/196883/8611/10411/23566/2206/25759/5321/3576/3577/10555/8613/3579/185
hsa04024	cAMP signaling pathway	220	-0.379557	-1.41567	0.00575249	0.14924	0.135174	3177	tags=19%, list=10%, signal=17%	5290/113/7432/482/4301/805/9586/490/2773/801/7137/5595/5732/817/1908/112/5338/1907/2892/2735/4881/111/27198/6662/154/22800/2770/2867/2696/2550/5500/196883/8843/5350/338442/10411/3725/477/5140/2353/5348
hsa00900	Terpenoid backbone biosynthesis	23	-0.662305	-1.64209	0.0109914	0.182082	0.164922	3375	tags=61%, list=11%, signal=55%	4598/116150/10654/2224/4597/3156/9453/10269/39/2339/51449/38/3422/3157
hsa04142	Lysosome	133	0.46038993888297	1.44927890826627	0.0111155	0.182082	0.164922	5203	tags=38%, list=16%, signal=32%	768239/1509/7805/1512/4125/1508/1522/2629/23659/53/23062/4668/6448/2548/1200/2799/1075/23335/5641/2720/1201/537/27074/4891/5660/51172/1521/2717/5476/3073/6609/22901/2588/6556/162/57192/1520/967/10312/2990/8943/9114/968/3482/8906/23553/50617/55353/527/4074
hsa04650	Natural killer cell mediated cytotoxicity	118	0.465707538641431	1.44874041440589	0.0107581	0.182082	0.164922	4017	tags=28%, list=12%, signal=25%	3689/962/10451/5296/10870/5551/2207/7305/3002/5880/7409/7462/2214/3106/5777/3932/3683/3107/2185/6850/3105/4277/5295/919/5291/2885/6452/5579/3937/102723407/27040/3455/7535
hsa05418	Fluid shear stress and atherosclerosis	139	-0.399135	-1.41928	0.010655	0.182082	0.164922	3694	tags=24%, list=11%, signal=22%	5598/657/3553/4780/1499/5290/2938/10365/805/658/2940/801/406902/5603/6416/4259/3320/2950/857/7422/6382/2947/1728/1843/3725/445/858/652/6401/2949/7295/3552/2946/2353
hsa03030	DNA replication	36	0.605668726218071	1.59214266562049	0.0120261	0.184444	0.167061	10357	tags=72%, list=32%, signal=49%	3978/4171/4174/5424/5426/10535/5422/4173/4172/23649/4176/2237/54107/5557/4175/5111/6117/6118/5982/79621/5983/56655/29935/246243/5427/5558
hsa03272	Virion - Hepatitis viruses	48	-0.52416	-1.57635	0.012332	0.184444	0.167061	3590	tags=35%, list=11%, signal=32%	57132/949/9069/100506658/10015/1366/7251/1365/9073/9525/9071/5010/928/1364/9076/4072/26285
hsa05169	Epstein-Barr virus infection	193	0.426711660916878	1.39922851927128	0.0145559	0.208634	0.188971	7759	tags=41%, list=24%, signal=32%	7157/4940/4939/9612/5296/1870/9020/9641/916/3106/4794/3117/3718/9636/57506/3683/3107/6850/6892/3105/5971/1869/3134/958/581/4938/5295/919/5606/25942/7186/5291/3108/3119/695/915/896/6890/377841/3665/102723407/7187/3455/864/4791/6774/4609/6772/10454/567/6300/7297/595/6773/8503/10912/8772/930/7097/2923/1019/811/637/953/207/5709/917/3551/4067/5293/3716/4792/5608/890/3109/10018/110117499/3654/898/596
hsa04978	Mineral absorption	59	-0.494125	-1.5273	0.0176099	0.232993	0.211034	1616	tags=20%, list=5%, signal=19%	3163/7018/115019/4501/4493/4499/477/4495/79901/4489/341208/30061
hsa00561	Glycerolipid metabolism	61	-0.482571	-1.49189	0.0174023	0.232993	0.211034	4471	tags=34%, list=14%, signal=30%	3990/253558/8694/84513/9162/441282/80168/84803/154141/224/56895/57016/217/8611/84649/129642/11343/9388/10555/8613/57104
hsa00220	Arginine biosynthesis	23	-0.617213	-1.53029	0.0234037	0.241673	0.218896	1854	tags=26%, list=6%, signal=25%	2744/384/2875/383/162417/445
hsa00532	Glycosaminoglycan biosynthesis - chondroitin sulfate / dermatan sulfate	21	0.649232129370538	1.50595124826765	0.0206783	0.241673	0.218896	5219	tags=52%, list=16%, signal=44%	9469/55501/64132/126792/54480/50515/26229/166012/113189/11285/22856
hsa00980	Metabolism of xenobiotics by cytochrome P450	72	-0.472463	-1.50555	0.0204764	0.241673	0.218896	2876	tags=19%, list=9%, signal=18%	2938/3290/2940/874/4259/124/2950/222/2947/2052/2949/1543/2946/27306
hsa04914	Progesterone-mediated oocyte maturation	106	0.463994442503995	1.42809683892221	0.0234855	0.241673	0.218896	7358	tags=44%, list=23%, signal=34%	100505767/442590/441273/729597/100310812/102723555/5296/285955/6793/441272/6195/102723849/9133/5295/3835/5291/109/8379/105180391/6196/105180390/100996746/2771/641776/728524/10459/5347/643862/891/3480/9088/22849/6300/5566/8503/699/369/25906/29882/107/64682/207/995/5293/5894/6790/890
hsa03040	Spliceosome	154	0.434024031952723	1.38414704282381	0.0215914	0.241673	0.218896	8151	tags=42%, list=25%, signal=32%	6060/26830/26871/26834/26864/26869/26863/101954276/26870/27339/24148/101954267/23450/10594/9092/9343/101954272/23020/8175/10291/10523/10992/3178/4670/11338/26121/25804/6626/3192/22827/1659/100534599/2521/10189/8559/51729/26835/6631/51690/22985/26828/10465/56949/56259/9410/101954277/9128/10713/57819/9416/26831/10262/144983/101954273/9785/6636/11157/151903/102724594/10946/4809/7307/9775/6628/220988
hsa04310	Wnt signaling pathway	174	-0.363088	-1.32879	0.0216822	0.241673	0.218896	3452	tags=24%, list=11%, signal=22%	27101/284654/1454/9475/102800317/7472/1499/7855/29964/83439/4773/6259/8323/85409/27121/23411/1452/7476/817/4776/6425/1855/7089/7474/5467/7483/894/25805/164284/147495/23002/55366/6423/147111/8840/3725/8322/8549/8061/2487/27123/11197
hsa05208	Chemical carcinogenesis - reactive oxygen species	222	-0.340097	-1.27685	0.0238863	0.241673	0.218896	5088	tags=30%, list=16%, signal=25%	539/5879/5747/10000/79852/509/5602/6647/4697/5594/4700/50507/1337/10476/57412/1147/4893/6655/7381/4707/27089/1645/4780/5290/3091/4708/5781/2938/84701/4709/6654/1347/2940/4537/1349/5603/5595/4698/291/7417/3845/6416/5728/4259/1345/4536/5338/27/56901/4724/4233/115019/10105/196/7422/1346/2947/1728/847/8644/2052/3725/2949/1543/2946/2353
hsa04080	Neuroactive ligand-receptor interaction	338	-0.315283	-1.24251	0.0219813	0.241673	0.218896	3963	tags=16%, list=12%, signal=14%	2358/84109/552/5729/2837/4922/9127/90226/152/1136/5734/100506013/1140/7432/8620/130576/2798/53829/5732/2743/5028/554/10424/9934/10316/624/10203/7442/3952/1908/1907/2892/3269/3363/154/2796/2696/623/2550/432355/2150/133/2151/718/256933/3953/5646/2690/151/23566/5179/4828/51083/185
hsa04977	Vitamin digestion and absorption	26	-0.583451	-1.48915	0.0251497	0.247185	0.223889	924	tags=19%, list=3%, signal=19%	55788/10560/9227/80704/158835
hsa05144	Malaria	50	-0.492726	-1.48381	0.027645	0.254511	0.230524	1765	tags=22%, list=5%, signal=21%	3569/7042/2532/4233/6382/3039/7060/6401/3576/3040/1311
hsa05130	Pathogenic Escherichia coli infection	199	-0.34781	-1.29341	0.0273966	0.254511	0.230524	3331	tags=22%, list=10%, signal=19%	9475/10096/10552/23118/5781/9069/4628/8743/4641/100506658/7430/837/5603/5595/10006/1366/84790/8976/4646/9265/3569/10787/4430/7082/55971/1365/4645/9073/4644/9071/10810/4629/5010/10381/1364/7277/3725/9076/26285/3576/7280/347733/2353
hsa04151	PI3K-Akt signaling pathway	343	-0.310025	-1.22365	0.0281146	0.254511	0.230524	3384	tags=20%, list=11%, signal=18%	1977/56034/4254/5586/2784/8823/5290/3680/3439/2324/6199/6446/1101/6654/9586/51378/5595/8817/3845/4803/2321/55970/5728/2786/54331/3569/2277/5516/894/4170/256076/5526/3164/55844/3667/131873/5522/5520/3320/4233/3381/5525/10971/7422/5979/3655/5228/7534/1026/7423/2247/4915/63923/3679/2690/23566/3481/7060/7039/2069/9048/3694/374/3918/2998/10110/1311/7148
hsa04923	Regulation of lipolysis in adipocytes	59	-0.465286	-1.43816	0.0338877	0.272933	0.24721	1629	tags=25%, list=5%, signal=24%	5290/113/2773/112/100509620/3667/4881/111/154/2770/196883/11343/5140/57104/5743
hsa04924	Renin secretion	69	-0.441163	-1.40601	0.0341166	0.272933	0.24721	2773	tags=38%, list=9%, signal=35%	1385/5532/1906/1909/5136/2977/5331/3778/5593/5734/3710/805/2773/801/5732/1908/112/1907/4881/111/154/2770/9635/5140/358/185
hsa04657	IL-17 signaling pathway	94	-0.411627	-1.37984	0.0313959	0.272933	0.24721	2811	tags=22%, list=9%, signal=20%	84818/29110/2920/7128/5603/5595/3627/3569/3320/5597/3727/53342/1673/3725/6280/3576/8061/6279/6278/5743/2353
hsa04350	TGF-beta signaling pathway	108	-0.397703	-1.36	0.0335432	0.272933	0.24721	4645	tags=32%, list=14%, signal=28%	4093/5594/57154/7046/8454/5308/4091/5515/2200/9765/657/7044/6199/658/5595/3624/4052/100532736/5516/4681/25805/7042/6498/7018/1030/8646/3625/64388/1634/130399/10468/2331/652/3400/650
hsa04022	cGMP-PKG signaling pathway	165	-0.3504	-1.28521	0.0317447	0.272933	0.24721	3117	tags=20%, list=10%, signal=18%	152/9475/113/482/4773/3710/805/9586/490/2773/801/5595/5138/291/7417/4776/624/4882/112/3667/4881/111/10105/154/2770/5500/196883/5350/151/5997/477/5140/185
hsa05207	Chemical carcinogenesis - receptor activation	208	-0.334224	-1.2456	0.0359774	0.281278	0.254768	3190	tags=21%, list=10%, signal=19%	1978/3840/1136/367/8823/5290/113/2938/6199/6654/9586/2773/2940/54567/6258/5925/5595/8817/3845/4259/182/112/111/3320/8600/196/154/2770/7422/196883/2947/2247/9314/2052/3725/406886/2949/1543/54852/407026/407025/2946/2353
hsa05330	Allograft rejection	37	0.551274427657329	1.44712883483501	0.037092	0.283548	0.256824	3412	tags=32%, list=11%, signal=29%	5551/3002/3106/3117/3107/3105/3134/958/942/3108/3119/102723407
hsa03460	Fanconi anemia pathway	54	0.497743980693408	1.38789530934501	0.0406386	0.291243	0.263794	8388	tags=46%, list=26%, signal=34%	2176/79008/548593/80233/197342/116028/5888/5980/2189/2188/9894/7156/2175/4292/5395/545/22909/6117/6118/84126/8940/55215/29089/2177/100526739
hsa00480	Glutathione metabolism	55	-0.447177	-1.37642	0.0403892	0.291243	0.263794	2912	tags=25%, list=9%, signal=23%	6611/2938/79094/2940/4259/2879/124975/2950/2947/2949/4953/2878/2946/27306
hsa04261	Adrenergic signaling in cardiomyocytes	153	-0.362583	-1.31615	0.0401166	0.291243	0.263794	2654	tags=18%, list=8%, signal=16%	805/9586/490/2773/801/7137/5603/5595/817/5516/112/5526/55844/111/5522/5520/154/2770/5525/5500/196883/5350/10411/7134/477/6330/185

## Sheet: KIT
ID	Description	setSize	enrichmentScore	NES	pvalue	p.adjust	qvalue	rank	leading_edge	core_enrichment
hsa05322	Systemic lupus erythematosus	131	0.763653412627999	2.16145749497128	1e-10	4.91429e-09	2.87218e-09	2021	tags=52%, list=6%, signal=49%	8351/8294/8348/3018/8345/2212/8342/8356/8332/8335/8352/8360/8355/8343/3013/85235/8364/713/8353/8358/8368/653604/554313/8970/8365/2215/8354/8329/8337/8968/8370/8350/723790/126961/718/8331/8346/8344/333932/721/2214/720/714/8969/440689/3012/8339/8340/8367/317772/3122/8336/712/8357/8359/8361/717/6741/8366/3586/729/8341/730/1511/940/8330/2209/8334
hsa04613	Neutrophil extracellular trap formation	185	0.732122781068301	2.10780967835255	1e-10	4.91429e-09	2.87218e-09	4545	tags=56%, list=14%, signal=48%	8351/8294/8348/3018/2358/8345/2212/8342/366/8356/728/2357/8332/8335/8352/8360/1378/8355/8343/3013/7099/85235/8364/8353/8358/8368/653604/554313/8970/8365/2215/8354/8329/8337/8968/8370/8350/723790/7097/126961/718/8331/8346/10000/8344/4688/333932/2214/5295/2359/8969/440689/51311/3012/1536/8339/8340/8367/23236/4689/317772/3684/8336/8357/8359/8361/5293/8366/51564/8341/3690/834/8520/6403/1511/8330/2209…
hsa04610	Complement and coagulation cascades	80	0.727701309045364	1.96440525164668	1e-10	4.91429e-09	2.87218e-09	3826	tags=46%, list=12%, signal=41%	5270/5054/2162/5648/728/1378/713/718/3687/721/720/5265/714/11326/7035/719/7056/4179/5627/3684/966/10544/712/5327/629/717/729/730/2149/2/9002/1604/2151/2153/5055/7448/3075
hsa05034	Alcoholism	181	0.664509043854555	1.91176207095392	1e-10	4.91429e-09	2.87218e-09	4630	tags=46%, list=14%, signal=39%	8351/8294/8348/3018/8345/25759/8342/8356/8332/8335/8352/8360/8355/8343/3013/85235/8364/8353/8358/8368/653604/554313/8970/8365/8354/8329/8337/8968/8370/8350/723790/126961/8331/8346/8344/333932/8969/440689/3012/8339/8340/8367/317772/54331/8336/8357/8359/8361/2790/6571/8366/51564/8341/111/8520/59345/1386/8330/8334/2354/3015/64764/2791/5604/8347/9586/10645/135/3017/2784/85236/6655/121504/8362/53358/6…
hsa05202	Transcriptional misregulation in cancer	191	0.634765322369969	1.8316159528052	1e-10	4.91429e-09	2.87218e-09	5641	tags=48%, list=18%, signal=40%	3576/3569/4314/8351/3486/8356/7850/597/8352/8355/3479/2321/8353/8358/653604/6935/8354/8968/8350/126961/861/333932/7048/929/8013/604/472/3684/1848/1668/5327/9915/5914/8357/5468/64332/1667/4616/728358/890/4297/2118/2530/2115/3087/5747/7468/862/2078/2209/648/4299/1436/4233/1647/2119/1437/51426/4291/1649/5218/4286/466/4086/2313/7704/4208/8091/2120/5087/860/2005/100532731/6688/3398/221037/3021/329/942…
hsa04060	Cytokine-cytokine receptor interaction	283	0.577309137818788	1.68767309868783	1e-10	4.91429e-09	2.87218e-09	1772	tags=25%, list=6%, signal=24%	6366/6357/3576/6362/3569/3579/3577/8794/3589/11009/6363/2921/6374/2920/1440/3553/3625/57007/5473/1439/5008/7850/4982/51554/9173/1441/3976/6372/1230/7852/2690/6364/3598/3572/3575/10673/3624/23529/7048/3554/90865/7133/8793/3454/2919/729230/5196/5617/6387/6368/3977/944/3587/6347/58191/8795/3455/1438/3586/768211/3570/3552/27242/3557/3953/652/650/9180/84957/1271/3566
hsa04151	PI3K-Akt signaling pathway	343	0.572246050509797	1.68034108162868	1e-10	4.91429e-09	2.87218e-09	5133	tags=38%, list=16%, signal=32%	3569/7148/3371/5156/1440/1311/2252/3164/3481/5008/7057/3680/284217/1441/3815/3479/7099/2321/10319/2247/2324/2690/3679/7097/4254/10000/3575/1902/5295/3918/3908/118788/23533/3791/1293/7422/3454/7184/2255/3688/4846/54331/285/5159/3643/5617/3910/2790/5293/3667/3915/3718/1017/7424/3455/1021/3912/3678/3570/3690/7010/5649/9180/59345/5747/3566/5228/1386/3691/672/3655/3911/2149/5578/1436/3672/3676/4233/11…
hsa04062	Chemokine signaling pathway	190	0.610819501685009	1.76240046700687	2.08838e-10	8.98003e-09	5.24843e-09	4545	tags=38%, list=14%, signal=33%	6366/6357/3576/6362/3579/3577/6363/2921/6374/2920/25759/5473/6372/1230/7852/6364/10000/5295/23533/4067/3055/23236/6093/2919/54331/9475/6777/729230/57580/5196/6387/6368/2790/5293/6347/58191/3718/5829/409/1794/9844/2776/111/59345/5747/2869/196883/7454/2268/9547/5290/2791/5604/112/157/5294/6774/109/2784/7409/6655/10344/6348/53358/6654/113/207/5332/4792/7410/2309/1398/5579
hsa04510	Focal adhesion	203	0.596283550579097	1.72522649833138	1.51545e-09	5.79237e-08	3.38538e-08	8571	tags=57%, list=27%, signal=42%	7148/3371/5156/1311/25759/7057/3680/284217/3479/2321/10319/2324/3679/10000/5295/2012/3918/3908/3791/1293/7422/6093/3688/9475/5159/3910/5293/55742/3915/857/7424/3912/5829/3678/858/7094/3690/5649/5747/5062/5228/2534/3691/3655/3911/5578/3672/3676/4233/3685/7408/3725/56034/1282/5290/824/2889/5604/3082/1499/4659/7409/6655/7448/53358/6654/83660/207/5155/3909/1286/7410/3675/5728/1398/5579/329/1284/596/2…
hsa04061	Viral protein interaction with cytokine and cytokine receptor	98	0.676909376976303	1.86823537718726	3.00578e-09	1.03399e-07	6.0432e-08	1471	tags=34%, list=5%, signal=32%	6366/6357/3576/6362/3569/3579/3577/8794/11009/6363/2921/6374/2920/57007/5473/51554/6372/1230/7852/6364/3572/7133/8793/2919/729230/5196/6387/6368/3587/6347/8795/3586/3570
hsa05171	Coronavirus disease - COVID-19	221	0.569116635750945	1.65142841047976	8.78865e-09	2.74845e-07	1.60635e-07	6608	tags=34%, list=21%, signal=28%	6192/3576/3569/4314/4312/2162/1440/3553/2212/5648/728/7099/713/114548/7097/718/3572/721/5295/720/714/719/51311/1536/3454/185/8829/712/629/717/5293/5610/6347/4600/3455/200916/729/3570/730/834/6403/5578/3725/1437/5290/51187/6774/6129/6850/29110/1636/103/7098/4792/7132/6885/5600/5579/51065/1147/6773/7297/715/340061/115004/716/9349/5601/57506/51135/6139/5594/6125/51284/100526842/6164
hsa04630	JAK-STAT signaling pathway	155	0.589498715104486	1.68303874765497	2.13364e-07	6.11642e-06	3.57478e-06	5248	tags=41%, list=16%, signal=35%	3569/3589/11009/5156/316/1440/1439/5008/9021/1441/3976/2273/2690/3598/3572/10000/3575/5295/23529/3454/5159/6777/5617/3977/5293/6776/8835/3587/3718/3455/1438/3586/3570/3953/9180/1271/3566/1154/3459/1437/9655/5290/6774/5781/6655/4170/1387/6654/3559/3574/3563/207/3561/5155/5771/2057/596/9466/5154/3460/3601/6773/7297/3600
hsa04110	Cell cycle	158	0.590936455145952	1.68910009836898	3.0196e-07	7.99032e-06	4.66999e-06	7696	tags=61%, list=24%, signal=47%	472/10403/4175/9126/994/23047/4616/983/890/1017/546/1021/5933/4172/699/996/990/7272/891/5591/57082/10274/5925/6502/701/26271/4171/4998/4085/1647/8318/81620/29945/5885/902/113130/4088/545/1663/25/993/5111/5347/5519/7029/8317/1387/8555/9319/7043/4089/23594/10735/4176/1111/23595/10971/995/5934/4999/7042/90381/157570/991/9133/25847/1871/64682/9088/4174/5525/10393/1031/4173/1019/10926/4087/5529/8697/2…
hsa05203	Viral carcinogenesis	201	0.560796165995889	1.62255447476102	3.61209e-07	8.87541e-06	5.18728e-06	4499	tags=37%, list=14%, signal=32%	8294/8348/3018/8345/8342/8360/8343/8364/8368/554313/8970/8365/8370/718/3572/8346/8344/5295/4067/440689/8339/8340/8367/2966/6777/8359/8361/5293/6776/5610/983/890/3718/1017/8366/841/1021/51564/5829/6672/5933/8341/1386/728340/5925/6502/3725/64764/5290/8347/3516/9586/2648/6774/836/5922/3135/3017/85236/121504/8362/4791/6850/1387/2967/1111/10971/5934/8363/4792/5902/54145/991/102724334
hsa04621	NOD-like receptor signaling pathway	174	0.562606473343008	1.61626640934061	8.66943e-07	1.98819e-05	1.16201e-05	5909	tags=44%, list=18%, signal=36%	3576/3569/10135/2921/2920/3553/4210/7099/114548/55894/414325/4671/1536/118429/23236/3454/3428/2919/23710/1668/114769/1667/107181291/6347/7295/728358/58484/115362/3455/841/10628/84168/22900/7128/1508/834/3708/10392/63940/10059/838/7158/3320/1673/171389/3725/54822/10910/9474/9140/6041/29110/91662/56919/5586/5332/55914/4792/837/6885/5600/329/1147/596/7188/820/6773/7297/340061/7419/5585/5331/24145/56…
hsa04933	AGE-RAGE signaling pathway in diabetic complications	101	0.624199058721565	1.72773292283802	1.47825e-06	3.01958e-05	1.76481e-05	7208	tags=55%, list=22%, signal=43%	3576/3569/5054/3553/6401/183/10000/5295/7048/7056/4313/1536/7422/23236/185/4846/6777/5293/6776/6347/7424/3552/50507/5578/3725/1282/5290/3383/6774/4088/836/7046/7043/4089/207/5332/7042/1286/5600/5579/1906/1284/596/177/2277/1019/4087/5331/5601/2335/5330/5594/7040/5599/3717/51196
hsa04380	Osteoclast differentiation	134	0.589240314879041	1.66946561932445	1.49223e-06	3.01958e-05	1.76481e-05	5844	tags=48%, list=18%, signal=39%	3553/2212/9103/4982/10990/9021/2215/79168/353514/2213/10000/4688/2214/5295/7048/3937/10288/3554/11025/4689/3454/5530/5468/5293/10326/10859/3455/8061/3552/3690/3708/2534/2209/2354/1436/11024/3459/3725/5290/5604/4286/140885/4773/489/7046/4791/6850/6688/207/8878/4792/7132/7042/6885/5600/1147/7305/3460/6773/7297/1385/5533/5971/5601
hsa05144	Malaria	50	0.705091222750785	1.79272818924313	2.36314e-06	4.51623e-05	2.63954e-05	2697	tags=46%, list=8%, signal=42%	3576/3569/3040/1440/3553/1311/3039/7057/6401/1378/7099/7097/3043/4035/5175/6347/2532/3586/6403/4233/2995/3383/3082
hsa04668	TNF signaling pathway	119	0.598595594557969	1.67781627309424	2.75214e-06	4.98283e-05	2.91224e-05	5248	tags=45%, list=16%, signal=37%	3569/5743/4314/2921/6374/2920/3553/6401/9021/3976/6372/6364/10000/5295/7133/2919/5293/6347/7424/841/1326/7128/1386/602/10059/840/3659/843/3725/1437/64764/5290/3383/5604/9586/355/836/8809/9530/197259/207/8837/4792/7132/6885/5600/1906/329/1147/83737/7188/2277/3600
hsa05166	Human T-cell leukemia virus 1 infection	222	0.536325056918924	1.55569179471087	3.27645e-06	5.63549e-05	3.29369e-05	7585	tags=52%, list=24%, signal=40%	3569/7850/10000/5295/7048/3554/472/2113/3122/6777/8829/5530/4776/5293/6776/890/3718/1017/8061/996/7094/111/1386/5925/196883/701/3118/4085/3725/1437/64764/5290/3383/29945/5604/112/291/9586/2648/7514/4088/109/4773/545/3135/7046/4801/4791/821/4215/1387/3111/2005/7043/4089/83660/3559/113/1111/6688/207/3561/3127/7538/4792/5902/7132/7042/5728/4487/991/9133/1147/3113/25847/1871/64682/3109/64784/10393/10…
hsa04936	Alcoholic liver disease	132	0.584891892689878	1.65510807342945	3.8324e-06	6.27783e-05	3.66911e-05	4860	tags=38%, list=15%, signal=32%	3576/3569/2921/2920/3553/728/7099/713/718/10000/721/720/714/3929/719/929/2919/1374/712/717/23175/841/32/50507/9663/128/34/6934/5562/10891/127/37/83439/1499/355/23643/10645/836/29110/207/6319/4792/7132/124/2309/6885/5600/1147/126/125
hsa05134	Legionellosis	56	0.685733998364725	1.77486262634627	6.57756e-06	9.83774e-05	5.74972e-05	4224	tags=45%, list=13%, signal=39%	3576/3569/2921/2920/3553/1378/7099/7097/718/4671/929/2919/3684/58484/841/3329/834/840/3310/317/836/56681/4791/7100/4792
hsa05163	Human cytomegalovirus infection	214	0.530517537220752	1.53581874740274	6.30651e-06	9.83774e-05	5.74972e-05	8570	tags=52%, list=27%, signal=39%	3576/3569/5743/3579/5156/3553/1230/7852/10000/5295/3554/7422/23236/6093/54331/9475/5732/5530/6387/4776/2790/5293/3587/6347/841/1021/5829/3570/3690/2776/111/3708/59345/5747/1386/5925/196883/5578/3685/64764/5290/2791/11214/5604/112/9586/10672/2768/1499/6774/355/836/109/4773/3135/2784/6655/5734/6348/29110/6654/113/207/805/5332/4792/7132/9826/1398/1978/5600/5579/1147/637/1871/7188/340061/115004/1019/…
hsa05146	Amoebiasis	103	0.603746952692588	1.6775677528819	7.09994e-06	0.000101766	5.94776e-05	6944	tags=53%, list=22%, signal=42%	3576/3569/2921/2920/3553/7850/284217/7099/10319/7097/6318/5295/3918/3908/3554/929/23236/2919/3684/3910/5293/3915/3586/3912/5272/909/2776/5747/1511/3911/5578/1437/1282/5290/836/5269/7043/5332/3909/7042/1286/5579/1284/9630/3913/3914/5331/5878/5567/2335/5330/912/7040/87/4843
hsa05150	Staphylococcus aureus infection	91	0.620345802744351	1.69685324891725	7.6117e-06	0.000104737	6.12141e-05	2517	tags=38%, list=8%, signal=36%	2358/2212/9103/5648/2204/728/2357/713/2215/55894/718/2213/414325/721/2214/720/2359/714/719/5724/3684/3122/1668/712/629/717/1667/728358/3586/6403/2209/3875/3118/1673/3383
hsa04068	FoxO signaling pathway	132	0.577247844913476	1.63347719540476	8.71044e-06	0.000115246	6.73561e-05	4695	tags=39%, list=15%, signal=34%	3569/6648/11067/3479/10000/3575/5295/7048/114907/604/472/23710/3643/5293/3667/4616/6517/1017/3586/891/10733/6502/1647/5562/10365/1901/5290/5604/6774/8660/901/4088/80854/7046/9140/6655/5347/10018/8698/1387/7043/6654/4089/207/5934/7042/5728/5105/2309/9133/5600/1147
hsa04640	Hematopoietic cell lineage	97	0.606001796339744	1.67024080818561	9.71507e-06	0.000123777	7.23422e-05	5345	tags=47%, list=17%, signal=40%	3569/3589/1440/3553/7850/4311/1441/1378/3815/4254/3575/3554/929/290/3684/966/3122/1438/909/3678/3570/3552/3690/3566/3655/2209/1436/3672/3676/3118/1604/7037/1437/960/3111/3559/3574/3563/3127/3675/2057/945/3113/3109/3115/1379
hsa04072	Phospholipase D signaling pathway	149	0.563598246156045	1.60596073234164	1.07918e-05	0.000132585	7.74901e-05	4399	tags=39%, list=14%, signal=34%	3576/3579/3577/5156/25759/3815/8613/183/4254/10000/1902/5295/27128/23533/23236/185/5159/3643/2206/5293/1759/552/5321/5737/10411/111/2534/10555/8527/196883/2149/5578/5899/22808/56034/5290/56895/5604/112/5294/10672/2768/5781/55326/2207/109/6655/9265/6850/53358/6654/113/207/160851/5332/22800/5155/8611
hsa05131	Shigellosis	248	0.518361205902507	1.50862191951053	1.23703e-05	0.000146737	8.57613e-05	8424	tags=45%, list=26%, signal=33%	3576/8351/3553/8356/8352/8355/7099/8353/8358/653604/114548/8354/8968/8350/126961/718/10000/333932/5295/4671/27128/3554/929/23236/6093/472/3688/9475/8357/5293/58484/5829/3678/9844/11335/7094/834/3708/5747/10392/10801/3725/1437/5290/824/55752/54874/9181/3059/9474/9140/989/9265/29110/960/83660/30849/207/7321/7100/5332/10318/8878/4792/7132/4735/23157/837/3021/2309/1398/6885/5600/1147/596/7188/340061/…
hsa03040	Spliceosome	154	0.554673406168201	1.5845689585405	1.53385e-05	0.000175881	0.000102795	10105	tags=66%, list=31%, signal=46%	26864/26869/26870/26863/6060/23350/101954266/9984/101954272/101954264/10772/3310/6635/988/23451/4116/6426/3183/9879/103625684/84991/55110/27316/51362/51340/57187/6629/101447996/3192/51639/11017/6432/6637/11325/55660/4686/27258/23020/11157/10915/144983/6626/10946/6434/6632/22938/7919/1665/5356/84321/101954267/25949/10465/29896/10569/6427/101954277/26871/6431/26830/9343/100534599/1655/3178/23658/57…
hsa05142	Chagas disease	102	0.598422140526564	1.65961465183761	1.70695e-05	0.000189417	0.000110706	7059	tags=48%, list=22%, signal=38%	3576/3569/5054/3553/7099/713/7097/718/10000/5295/7048/714/23236/712/5293/10333/6347/3586/841/2776/3459/3725/5290/355/7046/5519/6348/7043/1636/207/5332/8837/4792/7132/7042/5600/1147/9630/3460/4087/5331/5601/51135/5330/5594/2775/7040/4843/5599
hsa05222	Small cell lung cancer	93	0.602006763936896	1.65224594659507	2.1105e-05	0.000226879	0.000132601	5718	tags=48%, list=18%, signal=40%	5743/284217/10319/10000/5295/3918/3908/3688/3910/5293/4616/3915/1017/1021/3912/5747/5925/3655/3911/6502/317/3685/1647/51426/1282/5290/1164/836/207/4792/3909/1286/3675/5728/329/1163/1284/1147/1871/596/7188/1019/3913/9618/3914
hsa05167	Kaposi sarcoma-associated herpesvirus infection	185	0.53073138995575	1.52799610841486	2.30119e-05	0.000239881	0.0001402	5695	tags=39%, list=18%, signal=33%	3576/3569/5743/2921/2920/2247/1230/718/3572/10000/5295/23533/4067/7422/3055/3454/2919/54331/285/57580/5530/3091/4776/2790/5293/5610/3455/841/1021/131450/3708/59345/5925/6934/9976/3459/3725/1437/5290/2791/3383/5604/83439/5294/1499/6774/355/836/100507436/4773/3135/2784/6850/29110/1387/207/805/7098/7538/4792/5155/7132/5600/1147/942/637/1871/6773/7297/1019/1385/91860/5533
hsa05162	Measles	130	0.564995403139173	1.59640251635468	2.48181e-05	0.000251101	0.000146757	8139	tags=47%, list=25%, signal=35%	3569/3553/30835/7099/7097/2213/10000/5295/4179/3454/6777/5293/6776/5610/4600/3718/1017/3455/841/1021/7128/3552/940/440275/3310/317/3725/5290/6774/355/836/29110/3559/207/3561/103/4792/6885/1147/637/596/4478/6773/7297/1019/5601/57506/51135/25898/896/51284/868/842/5599/3716/9451/208/9134/8503/1965/3661
hsa04022	cGMP-PKG signaling pathway	165	0.543217982623781	1.55526	2.80956e-05	0.00027614	0.000161391	6643	tags=42%, list=21%, signal=34%	5140/1910/10000/23533/476/4881/5997/23236/185/6093/4846/9475/5530/3643/4776/490/3764/3667/150/140/8654/2776/111/3708/1386/5350/196883/5138/775/7408/10335/64764/5604/112/291/5294/9586/10672/2768/4659/8660/109/4773/5139/489/4208/7225/2977/493/5592/113/207/805/5332/2982/6546/7419/134/1385/1909/27094/91860/5533/5331/115/5534/5330/5594/146/3778
hsa04350	TGF-beta signaling pathway	108	0.584502272368406	1.63091451765926	3.01397e-05	0.000288001	0.000168324	6731	tags=50%, list=21%, signal=40%	3625/2331/7057/10468/26585/2200/3624/7048/2615/4052/6093/8646/5933/652/4091/650/4681/4090/100532736/7037/3077/659/4088/64750/4086/7046/7050/654/9765/3397/5519/656/1387/7043/4089/6497/3398/7042/4093/90/56963/9611/657/7018/6667/4087/130399/658/93/653/3066/5594/285704/7040
hsa04217	Necroptosis	148	0.560436701536419	1.59726058346355	3.37788e-05	0.000314051	0.000183549	5406	tags=44%, list=17%, signal=37%	3553/8332/8335/3013/7099/85235/2752/114548/8329/8337/723790/8331/8969/90865/5836/3012/1536/3454/317772/6777/8336/5834/2495/6776/5610/8795/3718/3455/841/7128/3552/5321/834/2512/8330/8334/10059/2746/3320/3146/2747/3459/3015/824/291/6774/355/54822/51510/818/197259/8878/7098/8837/7132/329/142/637/596/353376/7188/3460/6773/7297/7419
hsa05145	Toxoplasmosis	110	0.575146127723507	1.60306916535215	3.6067e-05	0.000326501	0.000190825	7187	tags=55%, list=22%, signal=42%	284217/7099/10319/7097/10000/3918/3908/240/23533/3688/3122/3910/3587/3915/3586/841/3912/3655/3911/3310/3118/3459/5294/6774/23643/836/3111/7043/4261/207/3127/4792/7132/3909/7042/6885/5600/329/1147/3113/596/3109/3460/7297/3115/3913/3914/5601/51135/958/8651/5594/2775/7040/842/4843/5599/3123/3717/3716
hsa05323	Rheumatoid arthritis	89	0.602466875004189	1.64512572021909	4.03008e-05	0.000355474	0.000207759	5372	tags=48%, list=17%, signal=40%	3576/3569/4314/3589/2921/6374/4312/2920/3553/7099/2321/6372/7097/6364/10673/1514/7422/2919/3122/6387/6347/3552/7010/940/3118/3725/1437/284/3383/525/528/6348/3111/7043/3127/7042/8741/942/3113/3109/3115/3600/941
hsa04935	Growth hormone synthesis, secretion and action	119	0.571976743512829	1.60320573158568	4.25623e-05	0.000366036	0.000213932	7736	tags=48%, list=24%, signal=37%	25759/3486/9021/3479/2690/10000/5295/23236/6777/5293/6776/3667/8835/2776/111/3708/5747/1386/6750/196883/5578/775/64764/5290/5604/112/9586/6774/8660/109/6655/53358/1387/6654/113/207/5332/1398/5600/5579/1385/5331/5601/115/5567/8651/9564/5330/5594/5599/4214/3717/148327/6464/208/2767/5566
hsa00230	Purine metabolism	126	0.558584172320651	1.57472528259763	4.65259e-05	0.000390363	0.00022815	7284	tags=47%, list=23%, signal=36%	5142/5140/4907/5167/5153/22875/4881/6241/8654/111/10606/100/196883/5138/955/29922/5141/112/271/9583/3251/109/5139/102157402/5144/159/5198/2977/5236/50484/27115/56985/11164/953/5151/5136/113/131870/51816/2982/8833/9060/51292/5471/2618/124583/3615/5150/158/10846/5147/115/144811/5634/204/5169/6240/4833/5631
hsa05140	Leishmaniasis	76	0.62096830523262	1.66876724953743	5.10472e-05	0.000418101	0.000244361	7187	tags=57%, list=22%, signal=44%	5743/3553/2212/9103/1378/7099/2215/7097/718/4688/2214/1536/4689/3688/3684/3122/3586/3552/2209/3676/3118/3459/3725/3111/7043/3127/4792/7042/6885/5600/5579/3113/3109/3460/3115/1379/51135/5594/7040/4843/3123/3717/3716
hsa04512	ECM-receptor interaction	89	0.597740933782444	1.63222083236765	6.06002e-05	0.000484801	0.000283345	6602	tags=51%, list=21%, signal=40%	7148/3371/1311/7057/3680/284217/10319/3679/3918/3908/1293/3339/6385/3688/3910/3915/3912/3161/3678/3690/5649/3691/3655/3911/3672/3676/3685/1282/9900/7448/960/961/3909/1286/3675/1284/255743/1299/9899/3913/3914/7059/2335/3381/1292
hsa04657	IL-17 signaling pathway	94	0.587747659935189	1.6153303074712	7.43676e-05	0.000581419	0.000339813	4695	tags=36%, list=15%, signal=31%	3576/3569/5743/4314/2921/6374/4312/2920/1440/3553/6372/6364/338324/7184/2919/6347/841/8061/7128/2354/3320/1673/3725/1437/6426/836/29761/29110/4792/53342/10758/6885/5600/1147
hsa05410	Hypertrophic cardiomyopathy	98	0.579411727273145	1.59914683363407	7.87949e-05	0.000602343	0.000352043	4552	tags=36%, list=14%, signal=31%	3569/3680/284217/3479/183/3679/3908/1674/3688/6443/6641/781/3678/7134/3690/3691/6442/3655/3672/3676/8910/775/3685/5562/6645/489/6444/6445/7170/7043/1636/7042/3675/6546/1906
hsa03082	ATP-dependent chromatin remodeling	115	0.56152346814261	1.5682070342657	0.00012701	0.000949455	0.000554914	10277	tags=60%, list=32%, signal=41%	8332/8335/3013/85235/8329/8337/723790/8331/8969/3012/317772/8336/6594/9031/8330/8334/3015/1107/8467/51773/10902/84295/54556/9112/80314/6604/8607/29994/57634/26122/94239/86/11177/6595/9643/8099/3066/51377/54108/10933/5928/11176/5931/8338/283899/8295/6602/64431/54617/23506/404281/54891/55193/3014/2186/65980/6605/7528/5977/54107/8289/1108/57459/29998/10856/10847/196528/10263/26039
hsa05135	Yersinia infection	138	0.542948813691047	1.54168362721561	0.000129722	0.000949455	0.000554914	6640	tags=38%, list=21%, signal=31%	3576/3569/3553/2212/4210/7099/2533/114548/10000/5295/3937/6093/3688/9475/5293/7456/6347/58484/3586/5829/3678/9844/2776/834/5747/7454/3676/3725/5290/5604/4773/7409/8874/29110/5586/207/4792/7410/9815/1398/6885/5600/1147/6197/5585/5601/51135/10097/9564/2335/5594/6195/391
hsa04066	HIF-1 signaling pathway	106	0.571759467723302	1.5933016214435	0.000138157	0.000990123	0.000578683	6463	tags=46%, list=20%, signal=37%	3569/5054/3479/7099/2321/10000/5295/1536/3945/7422/4846/285/7076/5209/3643/3091/5293/3162/3570/7010/3939/5213/5578/3459/8569/7037/284/5290/5604/6774/2026/818/1387/207/1978/5579/1906/596/3480/8453/3460/54583/4055/7018/5230/7428/2023/5594/2597
hsa04914	Progesterone-mediated oocyte maturation	106	0.570271958848121	1.58915643376139	0.000154688	0.00106937	0.000625001	7951	tags=52%, list=25%, signal=39%	3479/5140/10000/5295/994/5293/983/890/1017/699/996/891/111/196883/4085/3320/5290/29945/5604/112/6790/441273/109/100310812/993/5347/113/207/995/9133/729597/5600/25847/64682/9088/3480/10393/6197/5601/8697/115/5567/5594/6195/5599/8881/6196/100505767/64506/119504/285955/208/246184/5566/8503
hsa05418	Fluid shear stress and atherosclerosis	139	0.533994949338557	1.51773611876112	0.000155432	0.00106937	0.000625001	5029	tags=42%, list=16%, signal=36%	3553/7850/6401/445/10000/2949/4688/5295/1514/3554/1728/7056/3791/4313/2947/7422/7184/6385/4846/5327/5175/5293/6347/7295/857/3162/858/3552/3690/652/5747/3320/3685/5562/3725/10365/5290/659/3383/1499/9181/4208/7341/4259/1003/207/805/8878/5155/7132/4258/2944/6885/5600/1906/1147/596/90/5154
hsa04148	Efferocytosis	157	0.526454641646299	1.50486517518341	0.000170738	0.00115165	0.000673085	5056	tags=38%, list=16%, signal=32%	5743/4953/7057/713/23166/10461/1846/4035/558/714/196527/240/19/8754/5627/1374/5732/712/6566/3091/4776/5468/5175/3988/10326/3586/9844/286410/3690/102/834/8578/5747/51454/23250/840/3685/1901/5604/5781/10396/836/140885/4773/489/818/5087/5734/5029/89790/961/55576/1398/5600/2057/55754/177/1788/84868
hsa05417	Lipid and atherosclerosis	206	0.50609936748123	1.46453247245863	0.0001817	0.00120202	0.000702525	4996	tags=36%, list=16%, signal=31%	3576/3569/4314/2921/6648/4312/2920/3553/6401/7099/114548/7097/10000/4688/5295/4067/3929/19/929/1536/23236/4689/7184/4846/2919/9475/5530/30001/5468/5293/10333/6347/8795/841/3329/834/3708/5747/6403/840/5578/3310/317/3320/3725/5290/3383/1649/6774/355/57534/23643/836/4773/4973/7409/818/6348/29110/207/805/5332/4792/7132/7410/6885/5600/5452/1147/637/596/177/353376/5906
hsa04015	Rap1 signaling pathway	208	0.505450683240753	1.46150486468414	0.000193322	0.00125477	0.000733358	5133	tags=39%, list=16%, signal=33%	5156/2252/2357/7057/3815/3479/2321/2533/2247/2324/4254/9732/10000/1902/5295/3937/3791/7422/23236/2255/3688/3684/285/5159/3643/9771/5293/54518/7424/7094/3690/7010/2776/10411/111/23683/5228/64411/196883/2149/5578/1436/4233/5899/9002/7408/22808/56034/284/5290/51735/2889/5604/112/3082/1499/109/135/7409/9693/3397/260425/5909/57568/25780/8817/83660/113/207/805/5332/5155/7410/1398/5600/5579/5587/5906/51…
hsa05152	Tuberculosis	170	0.52337912396361	1.50152871004485	0.000197401	0.00125752	0.000734963	7187	tags=49%, list=22%, signal=38%	3569/4360/3553/30835/2212/9103/1378/7099/7096/2215/7097/718/3687/2213/10000/2214/3929/929/3684/3122/5530/1520/10333/3587/3586/841/3552/3329/2209/26253/317/843/3118/3459/64581/8844/3656/2207/836/818/4801/6850/1387/3111/7043/4261/207/805/3127/7132/7042/5600/3113/637/596/3109/820/3460/3115/1379/1385/91860/5533/5878/5601/51135/11151/5289/56848/972/5534/5594/5994/114609/7040/842/51561/4843/4800/5599/3…
hsa05164	Influenza A	162	0.528267191872247	1.51230120435897	0.000216975	0.00135708	0.000793152	7187	tags=44%, list=22%, signal=35%	3576/3569/3553/9021/7099/114548/10000/5295/90865/64499/3454/9407/3122/5293/5610/23430/6347/4600/8795/3455/841/1021/3552/91543/834/5578/317/56649/5611/3118/3459/7706/5290/3383/5604/291/355/7514/836/6041/29110/1387/3111/4261/207/103/7098/3127/4792/7132/5579/1147/3113/637/3109/3460/6773/7297/3115/1019/4928/10482/57506/51135/896/5594/51284/842/3123/7113/3717/3716
hsa04064	NF-kappa B signaling pathway	104	0.573270049292452	1.59417576963671	0.000221043	0.00135784	0.000793594	4959	tags=37%, list=15%, signal=31%	6366/6357/3576/5743/6363/2921/2920/3553/597/7099/10673/3554/4067/3929/929/472/2919/6387/4616/7128/1647/7706/3383/23643/4791/6850/8837/4792/7132/29775/6885/5579/329/142/1147/596/353376/7188
hsa04927	Cortisol synthesis and secretion	65	0.610392686582967	1.60973715212199	0.000295332	0.00178235	0.00104171	6412	tags=48%, list=20%, signal=38%	3164/183/23236/185/3777/57552/2776/111/3708/1386/196883/775/8912/64764/112/9586/109/56246/5087/5151/113/5332/949/1589/6667/1385/8913/5331/115/5567/5330
hsa04923	Regulation of lipolysis in adipocytes	59	0.625426334236828	1.63159148753617	0.000310899	0.00178251	0.0010418	4044	tags=36%, list=13%, signal=31%	5743/57104/5140/10000/5295/4881/3643/5293/3667/111/11343/196883/2167/5290/112/8660/109/5742/5592/113/207
hsa04659	Th17 cell differentiation	107	0.547446660925516	1.52746027922516	0.000310904	0.00178251	0.0010418	7187	tags=47%, list=22%, signal=36%	3569/3553/861/3572/7048/3554/196/3122/6777/5530/3091/5914/6776/3718/3570/3566/3118/3320/3459/3725/3556/6774/4088/4773/7046/3111/4089/3559/3561/3127/4792/5600/1147/3113/9466/3109/3460/7297/3115/4087/5533/5601/5534/5594/7040/51561/5599/3123/3717/3716
hsa04820	Cytoskeleton in muscle cells	231	0.495053468403242	1.43712842798118	0.00030976	0.00178251	0.0010418	5999	tags=37%, list=19%, signal=30%	1311/7057/4629/3680/284217/2273/1829/2200/3679/6711/287/2006/9672/2318/1462/3908/171024/476/1293/23345/114793/3339/161176/6385/1674/3688/23224/5339/27295/6443/6641/2192/2201/22795/3678/7134/7094/3690/752/84823/3930/4001/3691/6442/7111/5318/3655/3672/3676/8910/3685/4811/1282/271/830/4628/6645/91010/2026/6444/1824/6445/85301/1730/7170/83660/8572/50509/1286/3675/23353/1284/1290/8557/23500/1299/79188…
hsa05032	Morphine addiction	86	0.582467122736884	1.5809203608989	0.000325123	0.00183348	0.00107159	6026	tags=37%, list=19%, signal=30%	5142/5140/5153/54331/2790/409/111/59345/2869/2568/196883/5578/5138/2550/2791/5141/112/157/109/5139/2784/5144/27115/5151/5136/113/5579/134/5150/10846/115/5567
hsa00591	Linoleic acid metabolism	29	-0.655599	-1.95286	0.000377915	0.00209682	0.0012255	778	tags=31%, list=2%, signal=30%	151056/1573/8681/100137049/123745/255189/50487/64600/283748
hsa00600	Sphingolipid metabolism	54	-0.509466	-1.7508	0.000542157	0.00296035	0.00173019	2243	tags=33%, list=7%, signal=31%	8879/7357/57704/6609/2629/6610/8560/79603/123099/130367/768239/2760/204219/55304/8612/125981/55512/4759
hsa05414	Dilated cardiomyopathy	104	0.559933335421617	1.55708842114239	0.000587329	0.0031569	0.00184506	4529	tags=36%, list=14%, signal=31%	3680/284217/3479/183/3679/3908/1674/3688/6443/6641/781/3678/7134/3690/111/3691/6442/5350/3655/196883/3672/3676/8910/775/3685/112/6645/109/489/6444/6445/7170/7043/113/7042/3675/6546
hsa04514	Cell adhesion molecules	155	0.511982700079806	1.46172790590493	0.000597712	0.00316328	0.00184879	5479	tags=39%, list=17%, signal=33%	4359/6401/3680/5788/9672/214/1462/5802/5797/6385/3688/3684/3122/1366/6402/5175/25945/29126/80380/64115/6403/57863/940/57555/3655/257194/6614/3385/83700/3676/3118/3685/90952/3384/3383/58494/4897/3135/5789/5010/201633/22829/80381/5817/24146/83692/3111/1003/3127/9071/7122/6404/100132463/84189/942/3113/64101/3109/3115/941/2734
hsa05143	African trypanosomiasis	37	0.669798592551184	1.64377761133284	0.000611554	0.00318749	0.00186295	2755	tags=35%, list=9%, signal=32%	3569/3040/3553/3039/6401/3043/23236/3910/3586/2776/5578/3383/355
hsa05133	Pertussis	76	0.582935002069654	1.56655795773419	0.000833008	0.00421404	0.00246292	3060	tags=37%, list=10%, signal=33%	3576/3569/6374/3553/7099/713/6372/114548/718/721/720/714/929/3688/3684/712/717/3586/3678/3552/834/10392/840/3659/3725/23643/836/1073
hsa05206	MicroRNAs in cancer	261	0.475263748524828	1.3855053410628	0.000823833	0.00421404	0.00246292	5641	tags=41%, list=18%, signal=34%	5743/7148/3371/5156/407008/407006/7057/406913/6935/1545/407018/4855/5295/9839/406943/406893/7422/6093/472/406935/406937/406977/442898/406883/5159/407007/994/494335/406911/406991/5293/8434/3667/3162/1021/3678/5962/407043/3690/672/5578/648/1786/406886/4233/407016/406925/406984/5290/659/9493/7078/5604/6774/113130/8660/90427/836/25/993/406881/407011/6655/8091/406887/10018/4194/4170/54541/960/1387/662…
hsa05412	Arrhythmogenic right ventricular cardiomyopathy	86	0.557499426228094	1.51315354928897	0.00113562	0.00566165	0.00330898	3358	tags=34%, list=10%, signal=30%	3680/284217/1829/3679/3908/1674/3688/6443/6641/781/3678/3690/3691/6442/5318/3655/6934/3672/3676/8910/775/3685/83439/1499/6645/489/6444/1824/6445
hsa05161	Hepatitis B	154	0.508674895224771	1.45316223925398	0.0011623	0.00571187	0.00333833	7585	tags=47%, list=24%, signal=36%	3576/3569/7099/7097/10000/5295/7048/3339/3454/6777/4776/5293/6776/890/3718/1017/841/1386/5925/5578/317/843/3725/64764/332/5290/5604/9586/6774/355/4088/836/4773/7046/5111/6655/29110/1387/7043/6654/4089/10971/207/7098/4792/7042/6885/5600/5579/1147/637/1871/596/353376/6773/7297/7419/1385/5601/57506/51135/5594/114609/7040/842/1869/5599/4214/3717/3716/148327/208/9134
hsa04620	Toll-like receptor signaling pathway	98	0.543893846573927	1.50111929331338	0.00159517	0.00772869	0.00451708	7187	tags=45%, list=22%, signal=35%	3576/3569/3553/7099/7096/7097/10000/5295/3929/51311/929/3454/5293/10333/3455/841/1326/3725/5290/5604/23643/6348/29110/207/7100/7098/4792/6885/5600/1147/942/353376/6773/7297/941/5601/51135/958/5594/51284/114609/8737/5599/3716
hsa03030	DNA replication	36	0.656819921478904	1.60612770153537	0.00178152	0.0085117	0.00497471	9189	tags=83%, list=29%, signal=60%	4175/4172/10714/5981/4171/5984/5557/5422/2237/23649/5111/5983/6119/4176/5424/5558/1763/4174/5985/5427/4173/6118/5426/3978/10535/79621/5982/246243/6742/54107
hsa01521	EGFR tyrosine kinase inhibitor resistance	79	0.56267372040848	1.51669201294285	0.00200675	0.00945649	0.00552689	5083	tags=44%, list=16%, signal=37%	3569/5156/25759/3479/2247/10000/5295/558/3791/7422/5159/4763/5293/3570/5578/4233/56034/5290/5604/3082/6774/6655/10018/53358/6654/207/5155/5728/2309/1978/5579/596/5154/3084/3480
hsa04010	MAPK signaling pathway	296	0.459046163576421	1.34237720085653	0.00228224	0.0106093	0.00620068	7810	tags=43%, list=24%, signal=33%	5156/3553/2252/3164/3481/3815/3479/2321/2247/2324/4254/1846/10000/2122/7048/115727/3554/3791/929/51776/7422/2255/1848/285/5159/5530/3643/994/4763/4616/7424/1326/781/409/3552/5321/7010/5062/5228/1386/5924/5578/3310/1436/4233/775/1647/8912/3725/8569/22808/56034/284/5604/3556/1649/3082/2768/355/836/5922/7046/5921/4208/6655/9693/9448/4791/4215/25780/8817/9479/2005/7043/7786/6654/207/22800/5155/7132/7…
hsa05220	Chronic myeloid leukemia	77	0.557543759475613	1.50110240692861	0.00272201	0.012485	0.0072969	9002	tags=60%, list=28%, signal=43%	25759/861/10000/2122/5295/7048/6777/5293/6776/4616/1021/5925/1647/51426/5290/5604/5781/4088/7046/25/6655/53358/7043/6654/4089/207/4792/7042/1398/1147/1871/867/1019/3066/5594/7040/1869/6464/208/613/1488/8503/2885/1643/4893/4193
hsa05218	Melanoma	70	0.565583017800173	1.51018560318238	0.00293013	0.0132627	0.00775145	5416	tags=40%, list=17%, signal=33%	5156/2252/3479/2247/10000/5295/2255/5159/5293/4616/1021/5925/4233/1647/56034/51426/5290/5604/3082/4286/8817/207/5155/5728/1871/5154/3480/1019
hsa03083	Polycomb repressive complex	83	0.552122132019191	1.49718507426423	0.00306648	0.013524	0.00790416	9719	tags=63%, list=30%, signal=44%	23466/23492/11335/22955/80012/648/84333/10600/5252/22823/171023/57713/84108/6322/1387/84456/3054/100532731/7321/1912/23512/85015/26013/221937/2145/8473/9212/3066/23429/8314/23269/26147/55777/5928/55252/5931/1911/114785/11091/7703/404281/84458/6045/7528/63035/2033/26053/1876/10238/7027/8726/10138
hsa04145	Phagosome	149	0.499019259158067	1.42194433775471	0.00306406	0.013524	0.00790416	6100	tags=38%, list=19%, signal=31%	4360/30835/1311/2212/9103/2204/7057/7099/81035/2215/7097/718/4481/2213/4688/2214/1514/929/1536/4689/3688/3684/3122/1520/10333/3678/3690/79659/2209/3118/3685/64581/7037/4973/3135/525/528/200576/821/1783/3111/203068/949/3127/3113/3109/83547/10376/3115/715/78989/5878/84617/7059/11151/5289/1780
hsa04810	Regulation of actin cytoskeleton	226	0.472601025743043	1.37088010584674	0.00318562	0.0138716	0.00810731	4502	tags=28%, list=14%, signal=25%	5156/2252/4629/3680/2247/7852/3679/3687/10000/1902/5295/10788/6093/2255/3688/9475/3684/5159/85464/6387/221178/5293/9459/5829/3678/729/5962/3071/3690/730/5747/5062/3691/3655/2149/3672/3676/3685/22808/56034/5290/54434/5604/8396/10672/2768/4659/4628/1073/7409/6655/200576/8874/8826/1730/8817/6654/207/22800/128239/5155/7410/3675/1398
hsa04216	Ferroptosis	41	0.618205248199874	1.53607005927997	0.00342607	0.0147321	0.00861025	6229	tags=54%, list=19%, signal=43%	30061/2182/23516/6303/1536/2495/2180/3162/2730/2512/7037/1356/51703/9474/23657/2181/7419/7018/64116/5094/4891/55240
hsa05205	Proteoglycans in cancer	204	0.468458434185444	1.35558187377125	0.00374826	0.0159186	0.00930369	8570	tags=50%, list=27%, signal=37%	2719/117581/3481/7057/3479/7099/2247/7097/10000/287/5295/1514/3791/4313/7422/3339/6093/8322/6385/3688/9475/7291/3091/406991/5293/857/5829/3678/858/5962/3690/3708/5747/5578/4233/3685/8324/22808/5290/7472/286/7078/5604/3082/1499/6774/355/4659/5781/10818/836/3059/7409/818/6655/8826/7448/960/6654/7023/7483/207/22800/7042/7410/5600/5579/5329/4478/3480/867/4087/7474/7855/8323/406903/5567/2335/5594/1655…
hsa05221	Acute myeloid leukemia	68	0.566212911746747	1.50800629508658	0.00382363	0.0160406	0.009375	4695	tags=44%, list=15%, signal=38%	597/3815/861/10000/5295/929/3684/1848/6777/5914/5293/6776/890/862/2209/6934/1436/1437/5290/5604/83439/6774/7704/6655/11040/6654/6688/207/1978/1147
hsa04926	Relaxin signaling pathway	129	0.501567600123944	1.41707323639056	0.00413537	0.0171394	0.0100172	7533	tags=46%, list=23%, signal=35%	4312/25759/1910/10000/5295/7048/4313/7422/23236/4846/54331/2790/5293/7424/409/111/59345/1386/196883/5578/3725/1282/64764/5290/2791/5604/112/9586/109/2784/7046/6655/53358/6654/113/207/5332/4792/1286/5600/1906/1284/2277/1385/4087/5331/5601/115/5567/5330/5594/2775/7040/408/4843/5599/148327/6464/208
hsa04966	Collecting duct acid secretion	26	-0.588887	-1.7389	0.00437832	0.0177193	0.0103562	2596	tags=42%, list=8%, signal=39%	529/526/523/9114/51382/527/535/245973/9296/760/245972
hsa04981	Folate transport and metabolism	29	0.657669102895712	1.551	0.00435581	0.0177193	0.0103562	3967	tags=41%, list=12%, signal=36%	11309/2350/4548/1719/4522/2352/8714/10588/100528021/113235/10257/2356
hsa04218	Cellular senescence	157	0.485389588247732	1.38748114266106	0.00460943	0.0184377	0.010776	7632	tags=46%, list=24%, signal=35%	3576/3569/5054/3486/10000/5295/7048/472/2113/5530/4776/4683/5293/4616/983/890/1017/1021/5933/3552/891/3708/5925/1647/4361/22808/5290/824/5604/291/2305/54822/4088/4773/545/3135/7046/993/7043/1111/207/805/22800/8878/5934/7042/10758/5728/2309/9133/1978/5600/1871/7419/1019/10111/91860/4087/5533/677/5534/896/5594/7040/286826/1869/5928/4605/5481/208/9134/1874
hsa05169	Epstein-Barr virus infection	193	0.474911572173403	1.37024934279057	0.00470402	0.0185998	0.0108708	7187	tags=41%, list=22%, signal=32%	3569/7097/10000/5295/4067/3454/3122/5293/5610/4616/890/3718/1017/3455/841/1021/7128/5925/6502/317/3118/1647/864/3725/51426/5290/3383/3516/6774/355/4734/836/3135/5706/10018/4791/6850/953/29110/960/3111/207/3127/4792/3280/6885/5600/9612/1147/3113/637/1871/596/7188/3109/6773/7297/3115/1019/22938/5971/5601/57506/51135/2923/958/8819/5718/7431/896/3066/5700/3683/842/1869/8737/5599/3123/3716
hsa03013	Nucleocytoplasmic transport	108	0.516873693482599	1.44221305946543	0.00476859	0.0186408	0.0108947	11262	tags=69%, list=35%, signal=45%	7175/3843/3842/79023/9984/9631/55706/57122/23279/1434/25909/51194/4116/53371/7514/5411/23165/10527/64328/55110/7341/55705/57187/22794/79711/51068/3837/23214/129401/4686/80145/65110/348995/55746/4928/10482/7919/26019/84321/23039/79902/11260/10250/8563/5903/51808/22916/5901/23511/23534/9818/81929/65109/56000/3839/11097/23636/387082/10073/3838/2733/10526/3841/6612/8021/1915/55308/8086/3836/59343/291…
hsa00592	alpha-Linolenic acid metabolism	26	-0.582336	-1.71956	0.00525985	0.0201043	0.0117501	1464	tags=35%, list=5%, signal=33%	151056/8310/8681/100137049/123745/255189/50487/64600/283748
hsa05416	Viral myocarditis	67	0.556073544832586	1.47341689883914	0.00522432	0.0201043	0.0117501	7115	tags=54%, list=22%, signal=42%	284217/3908/27/3122/6443/6641/857/841/2534/6442/940/8910/3118/1604/3383/6645/836/3135/25/6444/6445/3111/3127/8672/942/3113/637/3109/3115/941/1837/1756/958/3683/842/3123
hsa05132	Salmonella infection	247	0.457582410811687	1.33181010907269	0.00594741	0.0224825	0.01314	10758	tags=51%, list=33%, signal=34%	3576/3569/3553/5788/7099/114548/7097/10000/4671/27128/929/7184/9475/57381/5420/5293/10333/7295/8795/58484/841/51429/9844/3071/9648/79659/834/10392/6934/840/838/3320/1434/3725/5290/5604/83439/5294/1499/23643/836/10810/29109/9265/197259/1783/203068/207/7100/5286/4792/7132/837/399/6885/5600/329/6281/51626/1147/596/83547/10376/10787/5585/5878/5601/79026/84617/51135/3800/5289/1780/10097/3831/64601/407…
hsa05165	Human papillomavirus infection	321	0.437225894911093	1.28162839011677	0.00645162	0.0241235	0.0140991	6638	tags=35%, list=21%, signal=28%	5743/7148/3371/1311/7057/3680/284217/10319/3679/10000/4855/5295/3918/3908/1293/7422/3454/8322/472/3688/5159/3910/5293/5610/4600/3915/890/1017/3455/841/1021/3912/5829/5933/3678/3690/5649/5747/3691/5925/3655/3911/6934/84441/3672/3659/3676/3685/8324/23462/1282/64764/5290/7472/5604/83439/3516/9586/1499/355/836/545/3135/525/528/55012/6655/5734/5519/7448/64398/29110/1387/6654/7483/207/7098/5934/7132/39…
hsa05204	Chemical carcinogenesis - DNA adducts	65	0.554863100176981	1.46329365723006	0.00660124	0.0244175	0.0142709	5758	tags=22%, list=18%, signal=18%	5743/27306/1545/3290/2949/2947/6817/6799/4259/2052/4258/2944/1548/1646
hsa00500	Starch and sucrose metabolism	35	0.620189836254782	1.50550193310427	0.00724637	0.0265186	0.015499	4208	tags=37%, list=13%, signal=32%	8908/5167/5836/8972/5834/283209/280/7360/2992/11181/2632/5236/178
hsa04020	Calcium signaling pathway	250	0.447943394464661	1.30405223824399	0.00758559	0.0274678	0.0160537	6190	tags=31%, list=19%, signal=25%	5156/2252/2321/1910/3274/2247/7852/2324/845/5153/444/3791/6588/5724/7422/23236/185/2255/4846/5159/5530/4776/490/5023/7424/552/7134/8536/2776/5737/3708/3269/5350/196883/2149/5578/4233/775/8912/56034/291/3082/109/4773/135/489/818/493/5257/8817/6869/5136/5025/113/805/5332/5155/6546/5579/4915/2668/5154/9630/2277/5256/7419/1909/8913/91860/5533/80228/5331/115/5567/4923/56848/5534
hsa04931	Insulin resistance	109	0.492118836278051	1.37364590328357	0.00818173	0.0293179	0.017135	8050	tags=45%, list=25%, signal=34%	3569/9021/183/10000/5295/5836/4846/1374/3643/5834/5293/2673/9945/3667/6517/32/11000/5562/10891/64764/5290/9586/6774/5781/22877/8660/207/4792/7132/5728/5105/10724/5579/1385/6197/5601/8473/5565/376497/6195/5599/6196/148327/5588/208/92579/5770/8503/6198
hsa04744	Phototransduction	26	-0.555791	-1.64117	0.00868177	0.030167	0.0176312	36	tags=12%, list=0%, signal=12%	2978/51806/810
hsa04614	Renin-angiotensin system	23	0.668477430484709	1.51282114249909	0.0086543	0.030167	0.0176312	1821	tags=26%, list=6%, signal=25%	4311/183/1359/290/185/1511
hsa04978	Mineral absorption	59	0.564953111565657	1.47383094895162	0.00856538	0.030167	0.0176312	5798	tags=39%, list=18%, signal=32%	30061/79901/4502/26872/261729/4493/476/490/2495/65010/3162/4494/2512/10568/54822/4489/493/113235/341208/6546/4495/7018/4891
hsa00510	N-Glycan biosynthesis	52	0.567769448591191	1.45127909885534	0.00877593	0.0301892	0.0176442	9802	tags=65%, list=30%, signal=46%	4121/11320/4122/4248/2530/57134/7991/8813/84061/4124/79053/2683/3703/10905/440138/29880/4247/79868/6184/84920/4249/4245/23193/6480/6185/58505/10195/85365/8704/1603/56052/1798/201595/199857
hsa00532	Glycosaminoglycan biosynthesis - chondroitin sulfate / dermatan sulfate	21	0.678661064464621	1.50715101925128	0.00929415	0.0316553	0.0185011	8051	tags=71%, list=25%, signal=54%	55790/29940/55454/22856/64131/56548/9469/92126/51363/10090/50515/54480/113189/337876/64132
hsa05130	Pathogenic Escherichia coli infection	199	0.459706010296554	1.32888034578316	0.00943542	0.0318214	0.0185982	7059	tags=37%, list=22%, signal=29%	3576/3569/3553/2212/4629/7099/114548/1902/4671/27128/3554/4542/6093/3688/9475/1366/7456/8795/841/3071/834/5062/2534/840/2149/3725/10672/2768/64005/9871/4651/355/5781/4628/836/9181/3059/25/5010/55930/10810/9265/24146/203068/7100/9071/4792/7132/7122/9826/4691/100132463/837/6885/5600/1147/4430/10376/10787/9069/5601/84617/51135/10097/5594/2597/49861/114609/23562/842/10802/8737/5599
hsa05332	Graft-versus-host disease	38	0.600987982128882	1.47383251578434	0.0117524	0.0392509	0.0229404	5372	tags=39%, list=17%, signal=33%	3569/3553/3122/3552/940/3118/355/3135/3111/3127/942/3113/3109/3115/941
hsa04928	Parathyroid hormone synthesis, secretion and action	114	0.492438421497432	1.37564887795624	0.0119592	0.0395574	0.0231195	6426	tags=39%, list=20%, signal=31%	5744/5142/64386/4929/23236/4041/409/2776/111/3708/1386/4040/196883/5578/64764/10568/11214/5604/5141/112/9586/10672/2768/109/5144/4208/860/113/5332/9826/9365/5579/596/4325/6667/1385/5331/9943/115/5567/4323/5330/5745/5594
hsa04024	cAMP signaling pathway	220	0.447734754921659	1.2989359296708	0.0125803	0.0412154	0.0240885	6127	tags=29%, list=19%, signal=24%	5348/8843/2867/338442/5142/5140/10000/5295/476/4881/6093/9475/5732/490/5293/116/10411/111/117/6750/64411/5350/196883/2149/775/3725/2550/64764/5290/5604/5141/112/9586/4659/109/5139/135/489/7409/5144/818/493/10257/1387/113/207/805/22800/4792/7410/1906/2892/5906/84152/5020/134/1385/1909/91860/10846/5601/115/5567/2735
hsa03440	Homologous recombination	41	0.584830249653187	1.45314236472325	0.0128211	0.041608	0.024318	9164	tags=66%, list=29%, signal=47%	472/4683/5932/10714/672/11073/675/4361/8438/6119/84142/7517/5424/641/7516/7156/5889/6118/10111/50511/51720/5892/79184/5888/580/25788/6742
hsa04929	GnRH secretion	65	0.540543094128532	1.42552871302038	0.0131049	0.0421316	0.024624	11276	tags=57%, list=35%, signal=37%	10000/5295/23236/5293/409/2776/3708/5578/775/8912/2550/5290/5604/207/5332/7220/5579/2796/8913/5331/5330/5594/408/3782/208/2767/8503/6696/4893/7223/3783/3845/2852/3781/110117499/5894/3710
hsa00071	Fatty acid degradation	43	0.572458912134681	1.43925852076884	0.0146921	0.046797	0.0273507	5630	tags=49%, list=18%, signal=40%	2182/1374/2180/10455/128/34/35/10449/3033/127/37/51703/38/113612/3032/124/126/125/2181/36/1962
hsa04940	Type I diabetes mellitus	42	0.579291217229644	1.44684681062333	0.0155734	0.0487024	0.0284644	5372	tags=40%, list=17%, signal=34%	3553/3122/3552/3329/1363/940/3118/3382/355/3135/3111/3127/942/3113/3109/3115/941
hsa04210	Apoptosis	135	0.480760926898382	1.36245274695008	0.0155005	0.0487024	0.0284644	10506	tags=55%, list=33%, signal=37%	1439/597/10000/5295/1514/472/143/1520/5293/4616/8795/841/1075/1508/3708/84823/4001/840/317/843/1647/3725/332/5290/824/5604/1649/355/836/10018/4170/3563/207/8837/4792/7132/329/142/1147/637/596/10376/5601/5594/4000/4803/842/8737/5599/9451/9131/208/1677/8503/1965/839/1522/27429/1515/331/7846/4893/1676/8772/835/100506742/79861/7124/2081/8722/4217/8517/3845/3551
hsa04120	Ubiquitin mediated proteolysis	142	0.46607009531588	1.32545999662863	0.0159319	0.0493745	0.0288572	11148	tags=54%, list=35%, signal=35%	9021/55236/996/672/9039/6502/29945/55958/8925/4734/64750/11065/55284/92912/8924/23327/7321/55120/991/329/10054/57448/25847/7324/64682/83737/8065/9320/10393/8453/867/51366/7327/11059/7428/8697/25898/9063/1161/8651/4591/868/23295/8554/8450/23221/4214/8881/9886/119504/7320/246184/7337/22954/26259/8451/1643/331/27338/90293/55070/4193/6233/26091/8454/64326/9820/7189/7318/51433/51465/1642/330/10055/232…
hsa04975	Fat digestion and absorption	40	-0.474225	-1.54906	0.01641	0.0504022	0.0294578	1056	tags=15%, list=3%, signal=15%	10999/50487/64600/8612/948/84649
hsa00760	Nicotinate and nicotinamide metabolism	38	0.584702823364171	1.43389561650206	0.0177589	0.0531224	0.0310477	4006	tags=26%, list=12%, signal=23%	10135/316/4907/5167/4837/133686/683/25961/23098/23530
hsa05215	Prostate cancer	98	0.497541272676947	1.37318855203033	0.0175116	0.0531224	0.0310477	5083	tags=38%, list=16%, signal=32%	4314/5156/7850/3479/6935/10000/5295/7184/5159/5327/5293/1017/5925/2078/6934/3320/2119/56034/64764/5290/5604/83439/9586/1499/367/6655/1387/6654/207/4792/5155/5728/1147/1871/596/5154/3480
hsa04932	Non-alcoholic fatty liver disease	155	0.461193809783133	1.31672390822099	0.0177515	0.0531224	0.0310477	11274	tags=46%, list=35%, signal=30%	3576/3569/3553/9021/10000/5295/3643/5468/5293/3667/841/3570/3552/3953/840/4724/5562/3725/5290/1649/355/22877/8660/836/6392/10018/207/7132/4698/5600/1346/637/83737/440567/5601/7381/5565/1345/7040/6389/5599/4709/9451/208/9370/8503/1965/4712/6390/4296/4718/7388/84701/6300/7124/2081/4706/51422/4217/6256/4519/4720/3551/100532726/4725/4711/110117499/125965/2932/5571/5970/998
hsa04211	Longevity regulating pathway	89	0.507389099703883	1.38550166442904	0.0186935	0.055436	0.0323998	6067	tags=38%, list=19%, signal=31%	6648/3479/10000/5295/3643/5468/5293/3667/111/1386/196883/5562/10891/64764/5290/112/9586/10645/8660/109/9474/10919/113/207/27244/2309/9365/1978/3480/1385/57521/115/5567/5565
hsa05321	Inflammatory bowel disease	64	0.53827342402604	1.41944932687245	0.0197739	0.0581386	0.0339794	7115	tags=45%, list=22%, signal=35%	3569/3553/7099/7097/3122/3586/3552/3566/3118/3459/3725/6774/4088/8809/3111/7043/3561/7100/3127/7042/3113/3109/3460/3115/4087/8807/7040/51561/3123
hsa04650	Natural killer cell mediated cytotoxicity	118	0.483586191402358	1.35221714359618	0.0206235	0.0601227	0.035139	6650	tags=35%, list=21%, signal=28%	25759/2215/2214/5295/3937/3454/5530/5293/8795/3455/2534/5578/3384/3459/1437/5290/3383/5604/355/5781/2207/836/100507436/4773/3135/7409/6655/6850/53358/6654/7410/5579/637/7305/3460/7462/5533/5534/79465/5594/3683
hsa04714	Thermogenesis	231	0.440477737475418	1.27869638093947	0.0219318	0.0633996	0.0370542	12663	tags=54%, list=39%, signal=33%	57104/2182/4881/1374/5468/2180/111/11343/1386/196883/4724/5562/10891/152831/788/91942/64764/112/9586/10818/51703/109/6392/6655/116228/5592/656/6654/113/4698/5600/25915/1346/23028/55471/6604/440567/2181/1385/6197/9658/57521/63976/7381/115/86/6595/5567/5565/1345/6195/51780/1376/1352/6389/6196/4709/148327/6602/5566/51241/51103/6198/4712/6605/2885/284184/388753/2475/515/6390/4893/4878/8289/4718/7388/…
hsa04725	Cholinergic synapse	113	0.488515028374704	1.36510367323229	0.0233107	0.0668241	0.0390557	8216	tags=41%, list=26%, signal=30%	10000/5295/23533/23236/54331/2790/5293/3759/2776/111/3708/59345/2534/196883/5578/775/64764/5290/2791/5604/112/5294/9586/109/2784/818/3784/113/207/5332/5579/596/1385/5331/115/5567/5330/5594/2775/3717/148327/208/2767/5566/8503/2787
hsa05207	Chemical carcinogenesis - receptor activation	208	0.443622548984606	1.28272952223068	0.0250072	0.0710948	0.0415517	8827	tags=40%, list=27%, signal=29%	2252/1545/2247/10000/2949/54567/5295/196/2947/7422/604/7184/2255/406883/6777/5293/6776/409/990/111/1386/5925/196883/5578/406886/3320/775/3725/64764/332/5290/5604/112/9586/6774/109/367/993/406881/6655/406887/8817/4259/6654/2052/113/207/407024/3837/4258/2944/1978/5579/596/407025/407021/1385/6197/115/5567/896/253152/5594/6195/1869/408/406891/10728/3717/6196/85315/148327/208/5566/3839/407026/8503/619…
hsa04141	Protein processing in endoplasmic reticulum	169	0.452130083818743	1.29693064857166	0.0264328	0.0745318	0.0435605	10361	tags=51%, list=32%, signal=35%	4121/7184/30001/55757/10484/9532/7095/54431/7466/56886/57134/3998/3310/7993/7991/5611/3320/9601/824/1649/56605/10113/9871/6745/84061/56681/81567/821/23471/3703/10905/7321/10130/11231/10525/51360/596/8720/51726/258010/10808/80267/6747/23190/6184/6238/7327/5601/2923/55768/51009/23193/10802/5599/6185/58505/10952/22926/9451/55741/3309/9373/23480/1965/1603/6746/29927/3301/55176/25956/133022/29979/2015…
hsa05210	Colorectal cancer	87	0.49583616798075	1.35038225501451	0.0266525	0.0745402	0.0435654	9084	tags=53%, list=28%, signal=38%	10000/5295/7048/2956/5293/4616/6934/5899/1647/3725/51426/332/5290/5604/83439/1499/4088/836/7046/6655/10018/7043/6654/4089/207/7042/596/324/4087/5601/5594/5900/4436/8313/7040/842/5599/4292/208/8503/6198/2885/1643/2475/4893/7039
hsa04925	Aldosterone synthesis and secretion	97	0.491341181931842	1.3542172610073	0.0273109	0.0757658	0.0442817	6026	tags=41%, list=19%, signal=34%	3164/183/476/4929/4881/23236/185/490/3777/8536/2776/111/3708/23683/1386/196883/5578/5138/775/8912/64764/112/9586/466/109/818/493/113/805/5332/949/5579/5587/1589/1385/8913/91860/5331/115/5567
hsa04911	Insulin secretion	85	0.500551795949758	1.36003567645658	0.0278075	0.0765262	0.0447261	7736	tags=35%, list=24%, signal=27%	476/23236/116/2776/111/117/1386/196883/5578/775/64764/112/9586/109/818/113/5332/5579/6804/1385/27094/5331/115/5567/5330/3778/148327/3782/2767/5566
hsa03018	RNA degradation	76	0.514049520329489	1.38143766265965	0.0289376	0.0790041	0.0461744	9991	tags=59%, list=31%, signal=41%	3329/5213/87178/115752/11340/22803/5393/23517/23404/2026/80336/8761/131870/22894/10200/55802/27258/9924/11157/170506/5394/219988/29883/9125/2023/255967/167227/23658/28960/57819/6499/51010/23016/51691/27257/3313/10438/64282/25904/140886/4849/9652/196513/4850/23644
hsa05160	Hepatitis C	150	0.458791183786902	1.30733154182567	0.029264	0.0792664	0.0463277	8306	tags=43%, list=26%, signal=32%	9021/10000/5295/3454/3434/1366/5293/5610/4600/1017/3455/841/1021/91543/5925/440275/317/5290/5604/1499/6774/355/836/5010/6655/6041/5519/3646/24146/29110/6654/10971/207/949/7098/8837/9071/4792/7132/7122/100132463/1147/637/1871/6773/7297/1019/9069/57506/5594/49861/23562/842/1869/8554/8737/3716/9451/208/1365/7531/8503/1965/3661/2885
hsa04662	B cell receptor signaling pathway	83	0.501936879814285	1.36109813590046	0.0299145	0.0803953	0.0469875	4695	tags=36%, list=15%, signal=31%	10990/79168/353514/2213/10000/5295/10288/118788/11025/4067/5530/5293/10859/11024/3725/5290/5604/4773/8519/7409/6655/6850/25780/6654/207/4792/3635/7410/5579/1147
hsa04950	Maturity onset diabetes of the young	23	0.630345360360305	1.42652503247241	0.0313253	0.082237	0.0480638	4542	tags=13%, list=14%, signal=11%	3087/3280/2494
hsa03420	Nucleotide excision repair	62	0.531792002012199	1.39429818462145	0.031556	0.082237	0.0480638	11246	tags=71%, list=35%, signal=46%	2966/10714/728340/4331/5981/5984/902/548644/246721/5111/5983/6119/2967/5424/7508/81488/5985/5427/6118/5426/5431/3978/5437/1161/5440/5434/7507/2071/8450/8451/5436/2072/1643/5432/5982/2968/54107/100533467/5886/5433/5425/1642/57654/1069
hsa04924	Renin secretion	69	0.51283340949337	1.36778376923708	0.0313175	0.082237	0.0480638	6643	tags=54%, list=21%, signal=43%	183/5140/358/5153/4881/23236/185/5732/5530/3759/116/1508/2776/111/3708/117/775/112/5139/5734/2977/5136/1636/805/5332/2982/1906/134/1385/1909/91860/5533/5331/5567/5534/5330/3778
hsa04114	Oocyte meiosis	134	0.463233995033583	1.31245810729979	0.0309278	0.082237	0.0480638	8479	tags=49%, list=26%, signal=36%	3479/9126/5530/983/1017/699/996/891/111/3708/196883/26271/4085/29945/5604/112/6790/441273/109/100310812/367/818/5347/5519/113/10971/805/995/991/9133/729597/5600/25847/64682/9088/5525/3480/10393/6197/91860/5533/5529/8697/115/5567/5534/10734/5594/6195/8243/8881/6196/100505767/64506/119504/285955/9700/246184/9134/7531/5566/151648/5532/9232/801
hsa04961	Endocrine and other factor-regulated calcium reabsorption	52	0.539072010186333	1.37792539401792	0.0324022	0.0838073	0.0489816	6786	tags=42%, list=21%, signal=33%	476/23236/490/1759/2776/5578/8218/112/163/493/161/5332/9365/6546/5579/1213/5331/115/5567/5330/5745/1173
hsa03430	Mismatch repair	23	0.625629356079658	1.41585231465349	0.0337349	0.0843538	0.049301	9164	tags=74%, list=29%, signal=53%	2956/10714/5981/5984/5111/5983/6119/9156/5424/5985/6118/3978/4436/27030/4292/5982/6742
hsa04213	Longevity regulating pathway - multiple species	62	0.529085041487155	1.3872008418039	0.0348205	0.0843538	0.049301	8811	tags=53%, list=27%, signal=39%	6648/3479/10000/5295/3643/5293/3667/111/196883/3310/5562/5290/112/8660/109/9474/6647/113/207/2309/3480/57521/115/5567/5565/3066/208/5566/8503/6198/81570/2475/4893
hsa04672	Intestinal immune network for IgA production	48	0.546228951794642	1.38249	0.0347534	0.0843538	0.049301	5372	tags=42%, list=17%, signal=35%	3569/7852/10673/3122/6387/3586/940/3676/3118/3111/3127/8741/942/3113/3109/3601/3115/3600/4055/941
hsa04918	Thyroid hormone synthesis	72	0.508523310002208	1.36002186344116	0.0345572	0.0843538	0.049301	7849	tags=44%, list=24%, signal=34%	2878/476/23236/7184/2776/111/3708/1386/493869/196883/5578/9601/64764/112/9586/109/7270/7173/821/113/5332/2936/5579/1385/5331/115/5567/5330/148327/3309/5566/2882
hsa04115	p53 signaling pathway	75	0.50638378762561	1.35887509833939	0.0333333	0.0843538	0.049301	7196	tags=51%, list=22%, signal=39%	5054/3486/7057/3479/472/84883/4616/983/8795/1017/841/1021/6241/891/317/1647/355/901/836/545/50484/4194/900/1111/27244/92344/5728/9133/637/596/1019/25898/896/55240/8493/842/51512/10572
hsa00565	Ether lipid metabolism	50	-0.404256	-1.35088	0.0344147	0.0843538	0.049301	2107	tags=26%, list=7%, signal=24%	151056/85465/79153/122618/5337/8681/100137049/123745/255189/50487/64600/8612/283748
hsa04727	GABAergic synapse	84	0.495247551205719	1.34454400548523	0.0342246	0.0843538	0.049301	4637	tags=26%, list=14%, signal=22%	2752/23710/54331/2790/66008/92745/111/59345/2568/196883/5578/775/2550/2791/112/109/2784/113/10243/2744/5579/5334
hsa04670	Leukocyte transendothelial migration	116	0.472799277135222	1.32128003251631	0.0344828	0.0843538	0.049301	6805	tags=43%, list=21%, signal=34%	7852/4688/5295/4313/1536/4689/6093/3688/9475/3684/1366/6387/5175/5293/5829/10411/5747/5578/83700/3676/90952/7408/5290/3383/58494/1499/5781/7409/5010/24146/83692/1003/9071/7122/7410/100132463/399/5600/5579/4478/5906/9069/6494/2909/9564/49861/4267/3683/23562/87
hsa05224	Breast cancer	145	0.459956101022657	1.31117056716792	0.0338168	0.0843538	0.049301	5950	tags=34%, list=19%, signal=28%	2252/25759/3815/3479/2247/2324/10000/54567/4855/5295/8322/2255/4041/5293/4616/1021/4040/672/5925/6934/1647/8324/675/3725/51426/23462/5290/7472/5604/83439/1499/6655/23401/4791/53358/8817/6654/7483/207/3280/5728/1871/3480/324/1019/6667/7474/7855/8323
hsa04014	Ras signaling pathway	233	0.432821852182934	1.25710459176221	0.0352113	0.084704	0.0495057	5133	tags=32%, list=16%, signal=27%	5156/2252/25759/3481/3815/3479/2321/5320/2247/2324/4254/10000/5295/115727/27/3791/7422/2255/54331/23179/2113/285/5159/3643/9771/4763/2790/5293/7424/5321/7010/22821/59345/5062/5228/5924/5578/1436/4233/5899/22808/56034/284/5290/2791/8844/5604/3082/8831/5781/10156/5922/2784/25/5921/6655/53358/25780/8817/29110/6654/100271927/207/805/22800/5155/8036/5579/4915/1147/5906/5154/3480/2277
hsa03460	Fanconi anemia pathway	54	0.532722328099544	1.37084266937797	0.0354767	0.0847499	0.0495326	8482	tags=57%, list=26%, signal=42%	5980/672/55215/29089/675/51426/7398/11201/545/6119/2175/2177/2176/3280/55120/641/57599/7156/80010/2189/91442/5889/6118/9894/57697/22909/4292/378708/5888/84464/2072
hsa04080	Neuroactive ligand-receptor interaction	338	0.407839407254678	1.1954500004261	0.0361083	0.0856639	0.0500667	3922	tags=14%, list=12%, signal=12%	2358/728/2357/183/1910/10203/3274/53829/2690/718/1902/2359/719/5724/4828/185/5732/5617/5179/5023/150/140/116/552/10857/3953/5737/3269/117/1511/2568/6750/2149/9002/79627/2550/1901/133/7067/2151/135/2908/5734/5029/8698/6869/5025
hsa04340	Hedgehog signaling pathway	56	0.526154280269225	1.36182772032439	0.0373626	0.0880325	0.0514511	11044	tags=59%, list=34%, signal=39%	409/374654/157/64750/1954/132884/2121/8643/1456/23288/596/730094/5567/84455/2735/2736/91653/23295/23432/408/84976/2619/5566/53944/8405/50937/1455/8454/1453/5727/50846/2932/23291
hsa05120	Epithelial cell signaling in Helicobacter pylori infection	69	0.506824214300147	1.35175657697676	0.037797	0.0884501	0.0516951	3192	tags=25%, list=10%, signal=22%	3576/3579/3577/2921/2920/4067/2919/102/10392/83700/4233/3725/58494/5781/836/525/528
hsa00513	Various types of N-glycan biosynthesis	41	0.558255076705926	1.38711036709246	0.0385925	0.0894662	0.052289	9802	tags=71%, list=30%, signal=49%	4121/11320/4122/2530/57134/7991/3074/84061/4124/2683/3703/10905/440138/4247/79868/6184/6487/4245/6185/58505/10195/85365/3073/8704/1603/56052/201595/284004/199857
hsa04917	Prolactin signaling pathway	70	0.50266583339582	1.34218793866658	0.0387513	0.0894662	0.052289	8306	tags=46%, list=26%, signal=34%	25759/9021/10000/5295/6777/5617/5293/6776/8835/1154/3659/9655/5290/5604/6774/6655/53358/6654/207/2309/5600/5601/8651/5594/5599/3717/122809/6464/208/8503/9306/2885
hsa04934	Cushing syndrome	154	0.442428974836594	1.26391352476771	0.0430769	0.0987897	0.0577382	7736	tags=41%, list=24%, signal=31%	3164/183/196/23236/185/8322/3777/57552/1017/1021/4297/2776/111/3708/1386/5925/6934/196883/775/8324/8912/64764/7472/5604/112/83439/9586/1499/109/818/56246/5087/5151/113/7483/5332/949/1871/5906/1031/324/1589/1019/6667/1385/8913/5331/7474/7855/8323/115/5567/5330/5594/8313/1869/11091/148327/8085/8325/9134/2767/5566
hsa04215	Apoptosis - multiple species	32	0.579292962149571	1.39140524919356	0.0473441	0.107857	0.0630375	9248	tags=56%, list=29%, signal=40%	841/840/317/332/836/10018/7132/329/57448/637/596/5601/842/5599/27429/331/4804/8772
hsa00250	Alanine, aspartate and glutamate metabolism	37	0.553467725945154	1.3582857094977	0.0478905	0.108384	0.0633455	5671	tags=41%, list=18%, signal=33%	445/2752/2673/9945/2746/2747/57494/80150/159/443/790/2875/2744/5471/158
hsa04930	Type II diabetes mellitus	46	0.537759606626066	1.35317368685141	0.0496614	0.111657	0.0652585	8570	tags=43%, list=27%, signal=32%	9021/5295/3643/5293/3667/8835/6517/775/5290/8660/8913/5601/8651/5594/5599/122809/9370/8503/5581/2475
