# Supplementary material for: An analysis of gene expression profiles through machine learning uncovers the new diagnostic signature for diabetic foot ulcers
Source: Front Genet. 2025 Jun 24;16:1620749. doi: 10.3389/fgene.2025.1620749 (PMC12234326; doi:10.3389/fgene.2025.1620749)
Supplement: Supplementary file 3 [file Table4.XLSX]

## Sheet: Sheet1
gene	drug	interaction score
PMEL	GP100:209-217(210M) PEPTIDE VACCINE	8.70063
PMEL	TEBENTAFUSP	6.52547
PMEL	IMC-GP100	2.17516
PMEL	MELANOMA VACCINE	2.17516
PMEL	RECOMBINANT INTERFERON	0.446186
PMEL	HEXAMETHYLENE BISACETAMIDE	2.4859
DCT	CGS-27023A	1.08758
DCT	(R)-ND-336	2.90021
DCT	ILOMASTAT	0.348025
DCT	TP0556351	1.45011
DCT	AMPHOTERICIN B LIPOSOMAL	1.33856
DCT	COMPOUND 29E [PMID: 23631440]	4.35032
KIT	BINIMETINIB	0.122832
KIT	BEVACIZUMAB	0.0307081
KIT	DOVITINIB	0.0304041
KIT	AMUVATINIB	0.438687
KIT	AKT INHIBITOR MK2206	0.0877375
KIT	SP-600125	0.0069007
KIT	SORAFENIB	0.128173
KIT	CABOZANTINIB S-MALATE	0.167499
KIT	MOTESANIB	0.223332
KIT	SUNITINIB	0.499007
KIT	XL-999	0.0558329
KIT	PEXIDARTINIB	0.263212
KIT	PAZOPANIB HYDROCHLORIDE	0.204721
KIT	RIPRETINIB	1.59682
KIT	MIDOSTAURIN	0.21057
KIT	MASITINIB	0.180636
KIT	NINTEDANIB ESYLATE	0.0736995
KIT	JNJ-7706621	0.0111666
KIT	TANDUTINIB	0.131606
KIT	NILOTINIB	0.652547
KIT	TELATINIB	0.263212
KIT	SERALUTINIB	0.10236
KIT	CEDIRANIB	0.0219344
KIT	GILTERITINIB	0.0682403
KIT	CYTARABINE	0.0153541
KIT	ADAVOSERTIB	0.0438687
KIT	XL820	0.307081
KIT	TIVOZANIB HYDROCHLORIDE	0.122832
KIT	BARASERTIB	0.0472433
KIT	GW843682X	0.0157478
KIT	PEMBROLIZUMAB	0.0744439
KIT	SPARTALIZUMAB	0.409442
KIT	ILORASERTIB	0.0052945
KIT	IDRX-42	0.614162
KIT	FF-10101	0.409442
KIT	AMG-191	1.22832
KIT	CATEQUENTINIB	0.122832
KIT	OSI-930	0.245665
KIT	CHEMBL:CHEMBL578061	0.0245665
KIT	OLVEREMBATINIB	0.204721
KIT	ENMD-2076	0.0396234
KIT	INFIGRATINIB	0.090987
KIT	XL-820	0.204721
KIT	TORIPALIMAB-TPZI	0.307081
KIT	CYC-116	0.00633157
KIT	FORETINIB	0.0323243
KIT	FAMITINIB	0.175475
KIT	VATALANIB	0.136481
KIT	PEXIDARTINIB HYDROCHLORIDE	0.204721
KIT	CENISERTIB	0.0156143
KIT	PI3K/BET INHIBITOR LY294002	0.204721
KIT	SU-014813	0.0877375
KIT	AZD3229	1.22832
KIT	ROMIPLOSTIM	0.0767703
KIT	TOCERANIB PHOSPHATE	0.204721
KIT	VENETOCLAX	0.0558329
KIT	LINIFANIB	0.00767703
KIT	COPANLISIB	0.0558329
KIT	CM-082	0.153541
KIT	CRIZOTINIB	0.0736995
KIT	AST-487	0.0149796
KIT	FLUMATINIB	0.614162
KIT	LETROZOLE	0.0682403
KIT	XL999	0.0614162
KIT	LENVATINIB	0.0323243
KIT	AVAPRITINIB	2.08815
KIT	DASATINIB ANHYDROUS	0.290919
KIT	BEZUCLASTINIB	1.84249
KIT	ENTRECTINIB	0.0107748
KIT	CRENOLANIB	0.163777
KIT	SNS-314	0.0146229
KIT	AXITINIB	0.175475
KIT	TRAMETINIB DIMETHYL SULFOXIDE	0.0392019
KIT	RG-1530	0.00653364
KIT	IMATINIB	1.04919
KIT	MOTESANIB DIPHOSPHATE	1.22832
KIT	REGORAFENIB	0.353609
KIT	MIRDAMETINIB	0.0818883
KIT	PONATINIB	0.330703
KIT	PAZOPANIB	0.0430991
KIT	DERAZANTINIB	0.153541
KIT	SEMAXANIB	0.0361272
KIT	BAY 61-3606	0.0149796
KIT	QUIZARTINIB	0.614162
KIT	THE-630	0.614162
