# Supplementary material for: An analysis of gene expression profiles through machine learning uncovers the new diagnostic signature for diabetic foot ulcers
Source: Front Genet. 2025 Jun 24;16:1620749. doi: 10.3389/fgene.2025.1620749 (PMC12234326; doi:10.3389/fgene.2025.1620749)
Supplement: Supplementary file 4 [file Table1.XLSX]

## Sheet: DEGs
Gene	logFC	AveExpr	t	P.Value	FDR	B
PNPLA7	-1.94558	1.38555	-11.9536	6.13e-15	4.06e-11	23.8265
CDON	-2.0888	1.94523	-11.3558	3.11e-14	6.62e-11	22.2581
CACHD1	-1.61979	2.04549	-11.317	3.47e-14	6.88e-11	22.1544
TACR1	-1.54665	1.13809	-11.2293	4.42e-14	7.85e-11	21.9197
FBLIM1	1.68378	4.07092	11.0053	8.25e-14	1.16e-10	21.3152
BOC	-1.87562	2.67209	-10.5886	2.68e-13	2.83e-10	20.1721
HLF	-1.75631	1.37636	-10.5387	3.1e-13	3.02e-10	20.0336
CYP4F12	-2.32588	1.67408	-10.1941	8.37e-13	5.25e-10	19.0676
VIPR1	-1.53708	2.17261	-10.1643	9.13e-13	5.25e-10	18.9833
CGNL1	-2.01288	1.74466	-9.81359	2.56e-12	1.03e-09	17.9822
TGFBR3	-2.36106	2.88422	-9.78689	2.77e-12	1.06e-09	17.9053
SYNGR1	-1.58174	2.07947	-9.77466	2.87e-12	1.08e-09	17.87
LIFR	-1.81039	1.7378	-9.64956	4.16e-12	1.28e-09	17.5082
TUBB3	2.67863	4.1471	9.57672	5.17e-12	1.52e-09	17.2965
LRIG3	-1.52631	3.40527	-9.48925	6.72e-12	1.86e-09	17.0415
MFSD4A	-1.72019	1.28201	-9.46399	7.25e-12	1.95e-09	16.9676
ARHGEF26	-1.55295	1.42051	-9.45452	7.46e-12	1.98e-09	16.9399
SLC25A27	-1.60691	1.62749	-9.27212	1.29e-11	3.09e-09	16.4039
HSF4	-1.90768	2.44305	-9.10312	2.16e-11	4.34e-09	15.9035
EPHX2	-1.7044	2.01275	-9.08696	2.27e-11	4.47e-09	15.8555
LINC01133	-1.8375	1.39833	-9.07739	2.33e-11	4.55e-09	15.827
MMP28	-1.5309	2.50112	-8.83812	4.86e-11	7.77e-09	15.1116
AMY2B	-2.33793	1.98682	-8.7848	5.72e-11	8.63e-09	14.9512
PLLP	-2.56237	1.98128	-8.65308	8.6e-11	1.13e-08	14.5535
SMOX	1.57195	3.13615	8.64906	8.71e-11	1.13e-08	14.5413
ALDH3A2	-1.82354	4.38429	-8.60934	9.85e-11	1.24e-08	14.421
VIPR1-AS1	-1.7326	2.2625	-8.56612	1.13e-10	1.39e-08	14.2898
NFIX	-2.12584	3.96585	-8.50891	1.35e-10	1.55e-08	14.1159
WNT5A	1.68701	2.05262	8.5088	1.35e-10	1.55e-08	14.1156
DIO3OS	-1.65071	1.16871	-8.41924	1.78e-10	1.87e-08	13.8425
PMEL	-2.89233	2.28433	-8.44252	2.02e-10	2.04e-08	13.7334
DCT	-3.48481	0.992365	-8.3833	1.99e-10	2.03e-08	13.7327
PNP	1.8252	4.80151	8.33062	2.35e-10	2.28e-08	13.5714
PHLDA2	1.85851	3.81697	8.29998	2.59e-10	2.45e-08	13.4775
SOX10	-2.1443	1.25981	-8.22468	3.28e-10	2.93e-08	13.2462
SVEP1	-2.049	2.50117	-8.15237	4.12e-10	3.49e-08	13.0235
KCNK5	-2.0035	1.74766	-8.08674	5.06e-10	4.05e-08	12.821
ATP6V1B1	-2.38738	1.51375	-8.13378	5.23e-10	4.15e-08	12.802
FN3K	-1.72962	1.6559	-8.07486	5.26e-10	4.15e-08	12.7843
LOC102723517	-2.31127	1.01256	-8.15621	5.89e-10	4.46e-08	12.6998
HIF1A	1.72808	5.33179	7.99193	6.83e-10	4.95e-08	12.5276
STAC2	-4.28915	0.988172	-7.98535	8.31e-10	5.79e-08	12.3503
ABCA10	-1.89125	1.22892	-7.90374	9.04e-10	6.14e-08	12.2539
PLA2G6	-1.5182	2.12334	-7.85328	1.06e-09	6.93e-08	12.097
ABCA6	-1.81129	1.59075	-7.84495	1.09e-09	7.05e-08	12.071
MIRLET7D	-1.69061	2.92073	-7.88754	1.13e-09	7.2e-08	12.0504
CX3CL1	-1.99606	2.44252	-7.78118	1.34e-09	8.15e-08	11.8723
CCDC146	-1.69767	1.59234	-7.77063	1.38e-09	8.34e-08	11.8394
TYR	-1.57359	0.862311	-7.68388	1.82e-09	1.03e-07	11.5683
LY6G5B	-1.77318	3.22525	-7.65669	1.99e-09	1.1e-07	11.4832
SFRP1	-1.96629	3.99249	-7.62132	2.61e-09	1.34e-07	11.2319
PGF	2.58053	3.62194	7.52887	2.99e-09	1.48e-07	11.0824
KIT	-1.67031	2.4819	-7.51943	3.09e-09	1.52e-07	11.0527
GATM	-2.02771	2.69006	-7.43065	4.11e-09	1.89e-07	10.7735
CRY2	-1.57701	3.43357	-7.27686	6.74e-09	2.78e-07	10.2883
PLEKHH2	-1.52528	1.70775	-7.22708	7.92e-09	3.14e-07	10.1308
PTPRS	-1.79823	3.23479	-7.19843	8.69e-09	3.37e-07	10.0402
HIF1A-AS1	1.54417	3.90895	7.12518	1.1e-08	4e-07	9.80813
INMT	-1.58521	1.39817	-7.1246	1.1e-08	4.01e-07	9.8063
ANK2	-1.74932	1.51979	-7.09883	1.2e-08	4.26e-07	9.72456
LINC01315	-1.50928	1.25235	-7.0713	1.31e-08	4.54e-07	9.63723
PRR11	1.62327	1.20263	7.04822	1.41e-08	4.83e-07	9.56398
HMCN2	-1.51869	1.03762	-7.03566	1.47e-08	5e-07	9.52409
AMT	-1.67927	2.34532	-6.92953	2.08e-08	6.53e-07	9.18678
SNORD59B	-1.58946	2.03708	-6.91577	2.17e-08	6.77e-07	9.143
ZBTB16	-2.37852	1.20062	-6.89175	2.35e-08	7.2e-07	9.06658
CLDN11	-1.63951	1.37516	-6.88976	2.36e-08	7.23e-07	9.06022
HSD11B2	-1.81887	2.02719	-6.83374	2.84e-08	8.28e-07	8.88184
LOC107984877	-1.73818	1.46481	-6.79836	3.18e-08	9.09e-07	8.76913
ECHDC2	-1.68362	2.682	-6.76319	3.57e-08	9.96e-07	8.65701
KIF23	1.67797	1.60142	6.75814	3.63e-08	1.01e-06	8.64089
TNXB	-4.04667	2.68583	-6.59902	6.1e-08	1.52e-06	8.13307
CBX7	-2.17574	2.91745	-6.63651	6.81e-08	1.65e-06	8.05606
TYRP1	-3.58278	2.27959	-6.76067	7.82e-08	1.83e-06	7.98566
CYP21A2	-1.81822	1.05408	-6.54823	7.2e-08	1.72e-06	7.97083
MKI67	1.68726	1.76356	6.53797	7.45e-08	1.77e-06	7.93805
ULBP2	1.98959	1.70454	6.52588	7.75e-08	1.82e-06	7.8994
EEF2K	-1.75173	3.50637	-6.54226	8.2e-08	1.91e-06	7.85879
ARSI	2.72909	1.58643	6.52619	8.64e-08	1.99e-06	7.81021
MEGF6	-2.03081	2.89596	-6.48287	8.92e-08	2.04e-06	7.76195
TPM4	1.76837	6.58955	6.47915	9.03e-08	2.06e-06	7.75004
FBLN5	-2.11777	3.64195	-6.46315	9.52e-08	2.14e-06	7.6989
ESPN	-1.5428	1.29429	-6.44923	9.96e-08	2.21e-06	7.65441
TRPV6	-1.60827	0.936499	-6.44425	1.01e-07	2.24e-06	7.63848
KIF4A	1.63441	1.10544	6.43565	1.04e-07	2.28e-06	7.61098
ABCA9	-2.24433	1.34002	-6.41025	1.13e-07	2.44e-06	7.52976
MIR3671	-1.78404	1.34665	-6.4062	1.15e-07	2.47e-06	7.51682
GABRP	-2.20785	1.22967	-6.38875	1.21e-07	2.59e-06	7.46099
POU2F3	-1.65011	1.27193	-6.34975	1.38e-07	2.88e-06	7.33628
MIR27B	-2.19783	2.92748	-6.34603	1.4e-07	2.9e-06	7.32438
AURKA	1.74618	1.28565	6.31738	1.53e-07	3.12e-06	7.23273
PTGIS	-2.08727	2.37999	-6.30396	1.6e-07	3.23e-06	7.18983
FGFR2	-2.1389	2.24905	-6.31455	1.71e-07	3.39e-06	7.13993
PDZD2	-1.84106	1.946	-6.28507	1.7e-07	3.38e-06	7.12939
EIF4EBP1	2.40831	4.68155	6.25968	1.85e-07	3.62e-06	7.04818
MIR23B	-1.91355	2.83882	-6.3387	1.96e-07	3.8e-06	7.03856
TM4SF19	1.76963	1.82708	6.25059	1.91e-07	3.71e-06	7.01909
LOC102724788	-1.55848	1.35015	-6.24142	1.97e-07	3.8e-06	6.98976
BMP4	-1.65896	1.61647	-6.23582	2e-07	3.85e-06	6.97184
LYPD2	-2.21975	0.855524	-6.20127	2.24e-07	4.2e-06	6.86133
WNT16	-1.52752	1.06653	-6.19888	2.26e-07	4.22e-06	6.85368
BUB1	1.6309	1.22666	6.17976	2.41e-07	4.42e-06	6.79253
GSTM2	-2.3367	2.9881	-6.19266	2.54e-07	4.62e-06	6.7548
LONRF1	-1.66231	3.10309	-6.16485	2.53e-07	4.61e-06	6.74484
MAMDC2	-2.33929	1.89573	-6.16407	2.53e-07	4.61e-06	6.74236
PGM5	-1.64494	1.64436	-6.16315	2.54e-07	4.62e-06	6.73939
COL12A1	1.90736	5.4937	6.20826	2.67e-07	4.8e-06	6.72682
CYP21A1P	-1.87088	1.05445	-6.09404	3.19e-07	5.48e-06	6.51837
DHRS3	-1.55275	3.44699	-6.07397	3.4e-07	5.78e-06	6.45421
TRIP13	1.80108	1.29015	6.0557	3.61e-07	6.05e-06	6.3958
MICAL2	1.68861	3.48252	6.05352	3.64e-07	6.08e-06	6.38883
PRODH	-1.54416	1.46675	-6.05055	3.67e-07	6.13e-06	6.37932
GSTO1	1.60147	4.96038	6.04442	3.75e-07	6.21e-06	6.35975
MIR6887	-1.62463	2.52856	-6.09825	4.18e-07	6.79e-06	6.29974
MIR224	-2.1191	2.20734	-5.98817	4.51e-07	7.23e-06	6.17994
TUBA1B	1.81361	8.05674	5.92223	5.59e-07	8.59e-06	5.96929
ZNF273	-1.76849	1.397	-5.89734	6.07e-07	9.17e-06	5.88978
DLGAP5	2.45846	0.99662	5.88665	6.28e-07	9.45e-06	5.85566
SLIT3	-1.96361	4.03803	-5.93189	7.07e-07	1.04e-05	5.78601
LOC102723635	1.50576	1.06303	5.86116	6.83e-07	1.01e-05	5.77428
SHC2	-1.7113	1.62955	-5.85989	6.86e-07	1.02e-05	5.77022
MIR3074	-2.0512	3.33162	-5.8579	6.9e-07	1.02e-05	5.76387
PPIF	1.71791	5.57446	5.84585	7.18e-07	1.06e-05	5.72543
CDCA5	1.70022	1.21504	5.80896	8.1e-07	1.16e-05	5.60774
NTRK2	-1.82706	1.59596	-5.77641	9.01e-07	1.26e-05	5.50391
MIR29C	-1.94395	2.56133	-5.7724	9.13e-07	1.27e-05	5.49113
CDCA8	1.66092	1.51773	5.7592	9.53e-07	1.31e-05	5.44905
PDLIM7	1.79241	5.19185	5.75751	9.59e-07	1.31e-05	5.44367
PLPP3	-1.89234	5.12295	-5.73667	1.03e-06	1.38e-05	5.37725
HJURP	1.79119	1.12575	5.68792	1.2e-06	1.57e-05	5.22198
CKAP4	1.54038	5.22461	5.67751	1.25e-06	1.61e-05	5.18883
ISM1	-1.54144	1.82731	-5.66237	1.31e-06	1.68e-05	5.14065
OSR1	-1.914	1.30537	-5.63527	1.43e-06	1.79e-05	5.05443
MIR631	-2.07188	2.19906	-5.62279	1.49e-06	1.85e-05	5.01472
FGFR3	-2.19207	4.27229	-5.6651	1.64e-06	1.99e-05	4.96487
KRT7	-2.83493	1.53815	-5.61814	1.63e-06	1.98e-05	4.94484
NDC80	1.83774	1.3542	5.59674	1.62e-06	1.97e-05	4.9319
FAM107A	-1.50218	2.22296	-5.60143	1.72e-06	2.07e-05	4.88952
VWA1	1.98575	3.57881	5.57913	1.72e-06	2.07e-05	4.87595
SEZ6L2	2.37574	1.26317	5.57622	1.73e-06	2.08e-05	4.86668
MYH11	-2.2583	3.58299	-5.5517	1.88e-06	2.23e-05	4.78881
PDIA4	1.59331	4.66205	5.55018	1.89e-06	2.24e-05	4.784
LOC107984475	3.04706	0.0182156	5.53269	2e-06	2.35e-05	4.72847
COLGALT1	1.65908	4.70616	5.53121	2.01e-06	2.36e-05	4.72377
IL11RA	-2.64395	3.1216	-5.53596	2.12e-06	2.47e-05	4.68376
KCNK7	-1.8315	2.11682	-5.53142	2.15e-06	2.5e-05	4.67238
XG	-1.71509	2.37123	-5.49559	2.25e-06	2.59e-05	4.61077
IGKV5-2	3.1422	1.03853	5.71958	2.74e-06	3.05e-05	4.60458
KPNA2	2.51104	3.60224	5.49088	2.29e-06	2.62e-05	4.59581
IER3-AS1	1.77984	4.12504	5.46716	2.47e-06	2.8e-05	4.52061
MIR4435-2HG	1.64996	1.96719	5.46738	2.65e-06	2.96e-05	4.47147
MELK	2.58057	1.27552	5.44191	2.69e-06	2.99e-05	4.44064
LCE5A	-4.8972	0.933425	-5.464	2.88e-06	3.17e-05	4.40959
CEP55	2.63155	1.38759	5.43417	3.4e-06	3.64e-05	4.26536
CYBRD1	-2.30837	5.32287	-5.41231	3.39e-06	3.63e-05	4.24337
CCNA2	2.1177	1.80522	5.365	3.45e-06	3.68e-05	4.1973
APOBEC3B	1.66535	1.29117	5.35251	3.59e-06	3.8e-05	4.15784
H2AX	1.58718	3.90819	5.36089	3.73e-06	3.93e-05	4.13804
NDRG2	-2.72713	3.61202	-5.34286	3.71e-06	3.91e-05	4.12738
RAI2	-2.19289	2.12136	-5.34187	3.97e-06	4.13e-05	4.07559
ANKRD35	-2.17069	2.3448	-5.32455	3.93e-06	4.1e-05	4.06956
CES4A	-1.54374	1.88647	-5.3201	3.99e-06	4.15e-05	4.05551
MIR24-1	-2.14206	3.09677	-5.31333	4.08e-06	4.22e-05	4.03416
PTTG1	1.63364	3.02451	5.33096	4.39e-06	4.47e-05	3.99783
DYSF	2.26564	2.75091	5.31465	4.33e-06	4.43e-05	3.99356
LRRC59	2.00548	4.67641	5.30988	4.4e-06	4.48e-05	3.97866
BUB1B	1.59029	1.33004	5.28148	4.52e-06	4.59e-05	3.9337
CDC45	1.85838	1.24243	5.28376	4.78e-06	4.8e-05	3.89713
GPR4	1.69642	1.69714	5.2743	4.93e-06	4.93e-05	3.86762
AQP1	-1.90034	6.49573	-5.23076	5.67e-06	5.54e-05	3.72885
SEMA7A	1.55055	2.67185	5.25752	5.93e-06	5.75e-05	3.72557
LTC4S	-1.54014	2.284	-5.21073	5.69e-06	5.55e-05	3.71098
ADAMTS12	1.5761	2.36467	5.23189	6.43e-06	6.15e-05	3.64742
ID4	-1.63213	3.50782	-5.1836	6.21e-06	5.97e-05	3.6257
IER3	1.95963	5.31145	5.18341	6.21e-06	5.98e-05	3.62512
MATN2	-1.6294	3.46068	-5.13692	7.22e-06	6.74e-05	3.47919
ARHGAP40	-1.65787	1.60542	-5.14538	7.45e-06	6.93e-05	3.46637
KIF2C	1.93997	1.38213	5.12203	7.58e-06	7.02e-05	3.43253
IRX6	-1.51275	1.00943	-5.11856	7.66e-06	7.08e-05	3.42165
MAGED1	1.51193	4.5958	5.10967	7.89e-06	7.24e-05	3.3938
IL34	-1.50504	2.48833	-5.10564	7.99e-06	7.32e-05	3.38117
FAM225B	1.65882	0.832044	5.06925	8.98e-06	8.09e-05	3.26728
TXNIP	-2.09743	6.78881	-5.05177	9.51e-06	8.46e-05	3.21264
CDC20	3.12186	2.69803	5.09701	1.05e-05	9.19e-05	3.19593
SEMA6B	1.71387	3.14404	5.0631	1.09e-05	9.51e-05	3.13434
RUNX2	1.69941	1.61276	5.02549	1.03e-05	9.1e-05	3.13057
LMNB2	1.58863	3.37767	5.01603	1.07e-05	9.33e-05	3.10105
MYDGF	1.69745	5.1534	5.02281	1.1e-05	9.57e-05	3.0866
FOXM1	1.97396	2.06619	5.01881	1.12e-05	9.68e-05	3.07425
ANLN	2.1898	1.91248	4.99137	1.22e-05	0.000103777	2.98949
CDK1	1.98764	1.56569	4.97228	1.23e-05	0.000104262	2.9647
CHST2	1.87119	2.91646	4.95922	1.28e-05	0.000108052	2.92402
SPHK1	2.0538	4.20916	4.99943	1.42e-05	0.000117549	2.90358
GFRA1	-3.26741	1.23446	-5.00301	1.4e-05	0.000116483	2.89991
GREM1	2.15448	1.45581	4.94938	1.32e-05	0.000110883	2.89341
SERPINA5	-2.28978	1.05949	-4.94242	1.42e-05	0.000117994	2.83534
EHD3	1.64514	1.80737	4.89835	1.56e-05	0.000126542	2.7349
ARPC1B	1.63064	5.87849	4.91652	1.63e-05	0.000131533	2.72548
CALU	1.95528	4.72133	4.89493	1.57e-05	0.000127653	2.72431
TACC3	1.85335	2.36005	4.85885	1.77e-05	0.000140092	2.61247
MIR568	-1.62181	2.16504	-4.84702	2.03e-05	0.000156285	2.50727
MIR149	-2.46414	1.60002	-4.82892	2.04e-05	0.000156979	2.48993
GPR84-AS1	1.82413	1.89431	4.82811	2.05e-05	0.000157222	2.48746
PRR4	-1.65619	1.16886	-4.81755	2.02e-05	0.00015537	2.48475
NTN4	-1.64746	2.34368	-4.8149	2.03e-05	0.000156439	2.47657
ABCA8	-2.25732	1.34196	-4.81299	2.04e-05	0.000157182	2.47066
TOP2A	1.97722	2.43294	4.85253	2.23e-05	0.000168508	2.46539
CD207	-2.09497	1.52768	-4.81017	2.06e-05	0.000158205	2.46193
LOC100507156	2.34011	0.90683	4.80888	2.07e-05	0.000158755	2.45795
ZWINT	1.88651	2.25712	4.83361	2.23e-05	0.000168854	2.4417
MMP27	-1.63742	0.854661	-4.80345	2.11e-05	0.000161015	2.44121
PCLAF	2.62405	1.51427	4.84257	2.29e-05	0.000173011	2.43579
KIFC1	1.78207	1.6075	4.79063	2.2e-05	0.000166587	2.40164
LOC107985050	1.59404	1.21282	4.7841	2.24e-05	0.000169467	2.3815
TNFRSF19	-1.50276	2.56938	-4.78262	2.25e-05	0.000170232	2.37693
TMEM132A	2.43603	1.75746	4.74194	2.56e-05	0.000189626	2.25165
TYMS	1.82663	2.75223	4.70964	2.98e-05	0.00021494	2.12575
CLEC2A	-1.86149	0.688532	-4.68468	3.08e-05	0.000220621	2.07579
CEMIP2	1.62003	3.26258	4.69009	3.16e-05	0.00022536	2.06628
PLK1	2.38566	2.25111	4.71709	3.37e-05	0.000237423	2.06377
MIR429	-1.5455	1.71447	-4.67986	3.27e-05	0.000231121	2.03181
CCN5	-1.82203	5.1905	-4.7349	3.57e-05	0.000248739	2.03033
TPX2	2.51611	2.30069	4.69452	3.43e-05	0.000241269	2.02534
PLOD1	2.39193	4.87078	4.68245	3.4e-05	0.000238813	2.01652
HIF1A-AS2	1.87599	3.54759	4.67064	3.36e-05	0.000236844	2.00722
CXCL14	-3.36013	6.95521	-4.65753	3.35e-05	0.000236248	1.99264
KRT77	-2.17417	3.09683	-4.69978	3.75e-05	0.000258887	1.96352
LRP4	-1.97033	1.83389	-4.64022	3.54e-05	0.000247138	1.9397
CYP4B1	-1.74066	1.00196	-4.63725	3.58e-05	0.000249062	1.93061
AOX1	-2.16275	2.35264	-4.64562	3.64e-05	0.000252411	1.92789
FBLN2	-1.77538	5.88148	-4.62199	3.92e-05	0.000268478	1.8563
TYMSOS	2.70292	1.00373	4.62418	4.07e-05	0.000277247	1.84143
VMO1	1.56381	1.9935	4.60324	4.16e-05	0.000281564	1.80298
ADAMTS9	1.56688	2.5651	4.61055	4.25e-05	0.000286478	1.80054
CPE	-1.52395	4.92561	-4.58309	4.63e-05	0.000306829	1.71112
PDGFD	-1.8263	2.29226	-4.56767	4.65e-05	0.000307973	1.69212
GPX8	1.50703	3.2664	4.5408	4.85e-05	0.000319192	1.63675
IL11	2.42858	0.720526	4.53589	4.93e-05	0.000323417	1.62183
FRZB	-2.10884	1.73023	-4.5529	5.08e-05	0.000331733	1.62081
LINC01050	2.22427	0.334525	4.53507	4.94e-05	0.000324186	1.61935
MMP12	1.84598	1.14154	4.53007	5.02e-05	0.000328374	1.60417
UBE2S	1.52047	2.69548	4.54788	5.4e-05	0.000348896	1.58967
MYH14	-2.51894	1.8976	-4.5351	5.37e-05	0.000347578	1.56765
CCN4	2.31812	2.72006	4.54749	5.66e-05	0.00036303	1.56465
KRT10-AS1	-2.72678	4.7783	-4.58334	5.93e-05	0.000377139	1.55812
CHST11	1.99393	2.01993	4.51192	5.31e-05	0.000344535	1.54913
SNX22	1.52474	4.58041	4.49757	5.78e-05	0.000369407	1.48461
COL4A1	1.59399	6.24323	4.53472	7.22e-05	0.000442251	1.42884
PLAC9	-2.26433	4.58285	-4.49549	6.34e-05	0.0003972	1.42356
RHEX	-1.85035	1.38051	-4.44663	6.52e-05	0.000406352	1.35174
VIT	-2.20486	1.39195	-4.46632	6.93e-05	0.000427297	1.33758
TFCP2L1	-1.70352	2.36308	-4.45546	6.87e-05	0.000423958	1.33061
IRX1	-1.57636	1.48333	-4.43443	6.77e-05	0.000419314	1.31496
GGTA1	-1.61648	2.63618	-4.43436	6.77e-05	0.000419317	1.31476
IGFBP5	-1.75836	6.16647	-4.45717	7.79e-05	0.000470025	1.25816
MMP8	1.64305	0.373412	4.41525	7.19e-05	0.000440634	1.25723
GALNT16	-2.35608	1.41854	-4.42674	7.5e-05	0.000456169	1.24543
PLP1	-2.78723	1.08693	-4.39685	8.22e-05	0.000492105	1.15698
HPGDS	-2.14197	1.55701	-4.36485	8.73e-05	0.000516888	1.08452
SPX	1.99956	1.21467	4.44616	0.000104431	0.000596894	1.08217
LTBP4	-1.92768	4.6706	-4.39098	9.5e-05	0.000554211	1.06743
CCL27	-2.28059	3.67274	-4.47419	0.000125251	0.000692897	0.984643
MXD1	1.61209	3.73735	4.31602	9.8e-05	0.000568092	0.959846
ANGPTL5	-2.30241	0.622711	-4.31313	9.89e-05	0.000571745	0.951218
CDHR1	-1.8547	3.61705	-4.34207	0.000105369	0.000600324	0.950492
GJB4	-1.64574	1.31229	-4.3004	0.000102865	0.000589639	0.913264
C1orf115	-1.60615	2.81648	-4.30455	0.000105189	0.000599607	0.905654
KRT8	-1.64898	2.17127	-4.29743	0.00010752	0.000610313	0.8882
GATA3	-1.73519	2.74104	-4.32666	0.000120275	0.000669646	0.859174
MIR4697	-1.76962	1.24693	-4.28144	0.000109097	0.000617704	0.856786
SNORD159	-1.67447	3.17593	-4.28506	0.000111693	0.000630078	0.848035
VAT1L	2.73276	0.231153	4.26921	0.000113311	0.000638033	0.820402
ANPEP	2.31401	4.81927	4.27115	0.00013038	0.000715175	0.762391
ITM2A	-1.91123	4.0056	-4.24052	0.000123827	0.000686706	0.735241
HDC	-2.0181	1.54214	-4.23933	0.000124284	0.000688561	0.731708
MTFP1	1.88203	2.29007	4.23691	0.000139078	0.000753332	0.679442
IKBIP	1.92506	2.37575	4.22607	0.000143699	0.00077389	0.6481
S100A12	2.5056	2.77066	4.20583	0.000137823	0.000748457	0.632544
UBE2T	2.04352	1.88422	4.21195	0.000149949	0.000801412	0.607283
CDKN3	2.14594	1.42574	4.20723	0.000152095	0.000811212	0.593662
MIR548AR	-1.67771	2.42249	-4.20639	0.000152477	0.000812226	0.579295
CYTOR	1.6953	3.37903	4.19466	0.00016389	0.000863478	0.543095
RNASE4	-1.61884	3.59958	-4.16039	0.000163641	0.00086257	0.481714
SEC24D	1.63215	3.62948	4.15081	0.000163249	0.000860974	0.470304
PODN	-1.79065	4.24283	-4.17061	0.000190215	0.000976865	0.419178
ZG16B	-2.70083	0.978519	-4.11954	0.000185318	0.000955848	0.366269
CHN1	1.85854	2.47648	4.11359	0.0001887	0.000970559	0.348959
HRCT1	-1.5923	1.64879	-4.07391	0.000206574	0.00104686	0.245032
H2AZ1	1.68333	6.15748	4.05775	0.000217011	0.00108887	0.197899
TNC	1.63093	5.45939	4.03998	0.000229078	0.00114153	0.146175
PRELP	-1.6091	3.96779	-4.06929	0.000265604	0.00128947	0.119001
FAM167B	1.64901	1.7809	4.0354	0.000246485	0.00121235	0.11193
CHP2	-3.13804	1.72899	-4.03929	0.000251457	0.00123285	0.102263
FAM20C	2.12042	2.68399	4.02081	0.000242826	0.00119836	0.0904895
FAM225A	2.04143	0.773159	4.01831	0.0002518	0.00123424	0.0731297
SDF2L1	1.98221	3.59405	4.00794	0.000259796	0.00126638	0.0432692
THBS1	1.94614	5.41264	4.00425	0.000270584	0.00130932	0.0228265
STMN1	1.65746	3.35987	3.99407	0.000263351	0.00128019	0.0129959
PBK	1.73084	1.69445	3.9855	0.00031475	0.00148783	-0.0583469
HBG2	2.08254	1.4407	4.00193	0.000348662	0.00161822	-0.0978604
PYDC1	-1.87474	1.33115	-3.95264	0.000298529	0.00142352	-0.106657
CSTB	1.64127	7.30334	3.95225	0.000298875	0.00142476	-0.107762
OSTC	1.70417	5.00886	3.94818	0.000310917	0.00147302	-0.128172
SNORD102	-1.64374	3.24834	-3.9405	0.000309669	0.00146793	-0.141601
CAVIN3	1.60078	5.28499	3.93809	0.000320467	0.00150978	-0.157024
SNORD20	-1.56448	2.19032	-3.93097	0.000327371	0.00153652	-0.181134
RNF227	-2.17895	2.22654	-3.91855	0.000330846	0.00155046	-0.204668
SNORD143	-1.66219	2.54378	-3.9215	0.000346264	0.00160958	-0.220391
SOSTDC1	-2.19426	1.05605	-3.90919	0.000340304	0.00158612	-0.231531
BMP1	1.62047	4.44932	3.91191	0.000377809	0.00173018	-0.254962
SCN4B	-1.57092	2.18237	-3.89731	0.000372028	0.00170997	-0.288807
SNORD94	-1.76142	2.86221	-3.88268	0.000399571	0.00181727	-0.341812
SLAMF8	1.56493	1.71288	3.86142	0.000392772	0.00178875	-0.3681
MIR1914	-1.91446	2.35468	-3.85035	0.000406014	0.00183963	-0.39966
LOC441239	-1.75171	0.929967	-3.82893	0.00043285	0.00194167	-0.460555
INHBA	2.13023	2.14952	3.82205	0.000505355	0.00221194	-0.509265
COL6A1	1.53186	8.87329	3.79762	0.000512554	0.00223793	-0.566183
COL6A3	1.54052	7.16561	3.7769	0.000575339	0.0024655	-0.63249
CHST1	1.8488	1.68697	3.77178	0.000567663	0.00243693	-0.642248
SERPINA3	-1.80946	2.11205	-3.73756	0.000567926	0.00243775	-0.7186
PM20D1	2.61521	1.94529	3.7629	0.000703357	0.00291676	-0.742458
CTSZ	1.62314	6.97536	3.72504	0.00061742	0.00261791	-0.762482
DKK2	-1.89299	0.841333	-3.72134	0.000595815	0.00254291	-0.764085
UHRF1	1.864	2.05606	3.72139	0.000714454	0.00295364	-0.787368
NID1	1.59984	4.64644	3.7141	0.000622587	0.00263717	-0.788651
PSAPL1	-1.90553	2.25828	-3.70097	0.000662268	0.00277667	-0.837139
MUSTN1	-1.5759	2.52716	-3.67379	0.000685408	0.00285603	-0.896883
OLFML2B	1.74031	3.5128	3.66438	0.000754102	0.00308244	-0.932533
IGHV1-24	1.70112	1.1536	3.6706	0.000823646	0.0033157	-0.959331
PAPSS2	1.88913	3.14535	3.65251	0.000780284	0.00316798	-0.964854
CCN3	-2.03259	2.31141	-3.65889	0.000785129	0.00318573	-0.967878
S1PR3	1.73368	2.51126	3.64774	0.000853788	0.00341586	-0.982368
PHLDA1	1.51985	3.18117	3.62909	0.000781388	0.00317207	-1.02097
MAB21L4	-1.8567	2.53344	-3.62746	0.000819552	0.00330238	-1.03904
EPHB6	-2.27959	3.07317	-3.60334	0.00089848	0.00356132	-1.11129
MMP14	1.71168	7.16835	3.58527	0.000991809	0.00386855	-1.14834
MIR6717	-1.68771	5.68762	-3.57255	0.00105395	0.00407046	-1.212
CCNB1	2.66866	2.72098	3.55033	0.00112129	0.00428348	-1.2399
RNASE2	1.74961	1.13966	3.54122	0.00102893	0.0039912	-1.26401
LMNB1	1.65196	2.87377	3.53752	0.00113415	0.00432527	-1.27496
CCL14	-1.59436	3.84622	-3.53834	0.0010375	0.0040166	-1.27581
LOC112268447	-1.51442	3.19376	-3.54014	0.00115355	0.00438788	-1.29737
P3H1	1.93824	4.2001	3.5189	0.00116793	0.00443406	-1.32512
HCK	1.65008	3.43203	3.51804	0.00107901	0.00414828	-1.32585
TTYH3	2.23137	4.26731	3.48698	0.00127758	0.00477341	-1.40971
MARCKSL1	1.95562	4.91609	3.45661	0.00139105	0.00511767	-1.48985
MIR1247	-2.84198	0.508901	-3.45578	0.00129063	0.00481432	-1.49458
PDPN	1.60673	3.77869	3.44684	0.00152907	0.00552601	-1.50571
RAB31	2.19493	4.67098	3.43464	0.00137112	0.0050592	-1.5515
KRT15	-2.2596	3.78298	-3.42747	0.00139948	0.00514362	-1.57076
CYBA	1.56201	4.85486	3.4171	0.00146688	0.00534535	-1.59807
SGCG	-1.50672	0.79603	-3.39427	0.00153832	0.00555651	-1.65966
C10orf55	1.72789	3.05933	3.3531	0.00193101	0.00670597	-1.75128
SERPINH1	1.51584	7.26106	3.29784	0.00229047	0.00773211	-1.88478
MFAP4	-1.52948	6.69725	-3.29806	0.00239279	0.00801419	-1.92272
LOC107985302	-1.92756	3.11093	-3.29203	0.00215578	0.00736137	-1.93537
IL1A	2.14504	1.02974	3.26415	0.00225381	0.00762972	-2.00077
S100A1	-1.55334	2.29573	-3.23233	0.00242586	0.00810486	-2.08629
PILRA	1.55811	2.75849	3.22222	0.00253151	0.00839384	-2.10933
RAC2	1.62208	3.96355	3.21654	0.00253462	0.00840217	-2.12723
LINC01279	-1.64919	3.27307	-3.21427	0.00281053	0.00916328	-2.13437
AGTR1	-1.76925	1.74021	-3.20862	0.00266802	0.00876895	-2.14903
KIF20A	2.23963	1.92441	3.19164	0.00304207	0.0097905	-2.14979
MIR200A	-1.77476	1.01759	-3.20155	0.00264216	0.00870177	-2.166
SERPINA12	-1.51846	3.57386	-3.1102	0.00370771	0.0115299	-2.39273
PRR9	-2.00241	4.05066	-3.08401	0.00436041	0.0131753	-2.41897
TMEM158	1.69332	2.37925	3.06766	0.00429004	0.0130081	-2.44035
PTGS2	1.58779	2.70738	3.09127	0.00357685	0.0111749	-2.44786
ASF1B	2.70757	1.53052	3.08459	0.00373799	0.0116106	-2.45429
CNTFR	-2.0901	0.900664	-3.0699	0.0038384	0.0118712	-2.50087
ADAMTS4	1.59745	1.73099	3.06915	0.00379848	0.0117703	-2.50365
APOBEC3A	1.77128	2.23442	3.05068	0.00420821	0.0128002	-2.52444
CST6	-2.27069	4.78825	-3.04581	0.0041484	0.012656	-2.55092
CDC42BPG	-1.83434	2.40124	-3.03554	0.00421072	0.0128055	-2.5867
ATP6V0D2	1.99691	0.230486	3.00609	0.00450368	0.0135276	-2.66137
MMP11	1.56413	2.62483	2.99846	0.00465047	0.0138851	-2.67864
ANGPTL7	-2.16165	0.909559	-2.9597	0.00521638	0.0152563	-2.76279
TK1	2.24699	3.16532	2.90752	0.00646945	0.018205	-2.81973
MYL11	-1.53203	1.25004	-2.86418	0.00756436	0.0207385	-2.85542
LIPG	2.00541	1.1687	2.91957	0.00573348	0.0164929	-2.86765
LINCADL	1.85423	1.76641	2.85356	0.00752269	0.0206488	-2.98732
CARD18	-1.93757	0.723512	-2.86492	0.00655155	0.0183992	-3.00681
SCD	2.34129	6.02197	2.75044	0.0095878	0.025222	-3.23131
WFDC21P	-1.51821	2.2809	-2.75194	0.0088626	0.0236366	-3.27129
PCK1	1.93692	1.47269	2.724	0.0103643	0.0268896	-3.28106
GPD1	1.78782	5.14135	2.68728	0.0118071	0.0299513	-3.35224
TNFRSF6B	1.6337	2.94646	2.68751	0.0107254	0.0276818	-3.38401
CCL21	-1.52737	4.71955	-2.70399	0.00993072	0.0259876	-3.38706
MPZ	-1.79751	1.29339	-2.68724	0.0104475	0.027072	-3.42118
LOC101930071	1.69511	4.38736	2.65246	0.0128269	0.0320991	-3.42778
MYL1	-1.50783	1.02123	-2.58205	0.0149523	0.0365243	-3.47449
PPP1R1A	1.77063	3.89422	2.62955	0.0135419	0.0336192	-3.47715
GPAM	1.82489	2.80951	2.62866	0.0130633	0.032606	-3.49182
GAL	1.63413	1.80048	2.6247	0.0130407	0.0325544	-3.51155
LGALS12	2.1356	1.52665	2.59415	0.0141912	0.0349739	-3.56693
LPL	1.82758	4.60116	2.5864	0.01499	0.0365873	-3.56942
LOC107984343	1.70612	1.568	2.5316	0.0163029	0.0391992	-3.71355
LIPE	1.68235	4.05832	2.50957	0.017929	0.0424201	-3.73137
FXYD1	-1.75293	3.36685	-2.50033	0.0175569	0.0416882	-3.7803
FABP7	-1.87682	-0.0407434	-2.52522	0.0155266	0.0376708	-3.79138
ANGPTL1	-1.85746	2.63922	-2.46737	0.0188073	0.04413	-3.86154
ACAN	1.6084	1.10359	2.45509	0.0187772	0.0440838	-3.90971
MIR3685	-1.72407	2.00767	-2.42755	0.0196812	0.04583	-4.00379

## Sheet: KEGG
ID	Description	GeneRatio	BgRatio	pvalue	p.adjust	qvalue	geneID	Count
hsa04820	Cytoskeleton in muscle cells	16/197	232/8875	5.56916911110778e-05	0.0139229227777695	0.0132487602011617	287/7171/9260/4629/84823/2199/79784/1282/7057/1291/1293/4811/4001/6445/29895/4632	16
hsa04110	Cell cycle	12/197	158/8875	0.000198182948035165	0.0247728685043956	0.0235733401347091	699/9319/113130/10403/890/9232/701/8318/991/983/5347/891	12
hsa04814	Motor proteins	12/197	197/8875	0.00143652989642483	0.119710824702069	0.1139143005586	10381/9493/7171/24137/10376/4629/11004/3833/79784/10112/29895/4632	12
hsa04060	Cytokine-cytokine receptor interaction	15/197	298/8875	0.00257622919942756	0.131602245355431	0.125229926106642	3977/6376/652/3590/146433/55504/9547/3589/10850/3624/6358/3552/1271/8771/6366	15
hsa00590	Arachidonic acid metabolism	6/197	63/8875	0.00263204490710863	0.131602245355431	0.125229926106642	2053/8398/5740/4056/27306/5743	6
hsa04510	Focal adhesion	11/197	203/8875	0.00550230176148148	0.227062546508286	0.216067938993148	5228/7148/25759/80310/1282/3371/7057/1291/1293/5880/29895	11
hsa04666	Fc gamma R-mediated phagocytosis	7/197	99/8875	0.00635775130223201	0.227062546508286	0.216067938993148	8398/8613/8877/10095/3055/65108/5880	7
hsa00350	Tyrosine metabolism	4/197	36/8875	0.00795969949321716	0.243037264367934	0.23126914419854	1638/7299/7306/316	4
hsa05206	MicroRNAs in cancer	14/197	312/8875	0.00958274912683872	0.243037264367934	0.23126914419854	406886/9493/7148/407019/407011/407009/113130/407026/2261/3371/7057/3925/406983/5743	14
hsa00480	Glutathione metabolism	5/197	59/8875	0.00972149057471737	0.243037264367934	0.23126914419854	2946/9446/493869/27306/290	5
hsa04512	ECM-receptor interaction	6/197	89/8875	0.0140345696398999	0.28378536279385	0.270044176805938	7148/1282/3371/7057/1291/1293	6
hsa00561	Glycerolipid metabolism	5/197	65/8875	0.0144238716704762	0.28378536279385	0.270044176805938	224/8613/9388/57678/4023	5
hsa04550	Signaling pathways regulating pluripotency of stem cells	8/197	144/8875	0.0147568388652802	0.28378536279385	0.270044176805938	3977/7474/2263/652/51384/2261/3400/3624	8
hsa02010	ABC transporters	4/197	45/8875	0.0172597393919518	0.308209631999139	0.293285797186549	10349/23460/10350/10351	4
hsa04061	Viral protein interaction with cytokine and cytokine receptor	6/197	100/8875	0.0236125480718197	0.362599503680789	0.345042054028877	6376/146433/9547/10850/6358/6366	6
hsa00330	Arginine and proline metabolism	4/197	50/8875	0.024502328108465	0.362599503680789	0.345042054028877	54498/224/2628/5625	4
hsa04916	Melanogenesis	6/197	101/8875	0.0246567662502937	0.362599503680789	0.345042054028877	7474/1638/7299/3815/7306/51384	6
hsa04151	PI3K-Akt signaling pathway	14/197	362/8875	0.030577878820093	0.406942461497837	0.387237879151626	5228/3815/7148/2263/1978/4915/2261/80310/1282/3371/7057/1291/1293/5105	14
hsa01521	EGFR tyrosine kinase inhibitor resistance	5/197	80/8875	0.0322489195854403	0.406942461497837	0.387237879151626	2263/1978/25759/2261/80310	5
hsa05165	Human papillomavirus infection	13/197	333/8875	0.0341742575563408	0.406942461497837	0.387237879151626	7474/525/7148/1978/51384/890/1282/3371/7057/1291/1293/5743/245972	13
hsa04114	Oocyte meiosis	7/197	139/8875	0.0349928601028689	0.406942461497837	0.387237879151626	6790/699/9232/991/983/5347/891	7
hsa04914	Progesterone-mediated oocyte maturation	6/197	111/8875	0.0368241632616717	0.406942461497837	0.387237879151626	6790/699/890/983/5347/891	6
hsa00533	Glycosaminoglycan biosynthesis - keratan sulfate	2/197	14/8875	0.037438706457801	0.406942461497837	0.387237879151626	9435/8534	2
hsa04370	VEGF signaling pathway	4/197	60/8875	0.0438097217081954	0.456351267793702	0.434254259037375	25759/8877/5880/5743	4

## Sheet: GO
ONTOLOGY	ID	Description	GeneRatio	BgRatio	pvalue	p.adjust	qvalue	geneID	Count
BP	GO:0030198	extracellular matrix organization	28/344	321/18870	8.03981e-12	1.21278e-08	9.15556e-09	MMP28/TNXB/FBLN5/MIR27B/COL12A1/VWA1/MYH11/COLGALT1/ADAMTS12/MATN2/GREM1/NTN4/MMP27/ADAMTS9/MMP12/COL4A1/VIT/MMP8/BMP1/NID1/OLFML2B/MMP14/PDPN/SERPINH1/MFAP4/ADAMTS4/MMP11/ANGPTL7	28
BP	GO:0043062	extracellular structure organization	28/344	322/18870	8.66175e-12	1.21278e-08	9.15556e-09	MMP28/TNXB/FBLN5/MIR27B/COL12A1/VWA1/MYH11/COLGALT1/ADAMTS12/MATN2/GREM1/NTN4/MMP27/ADAMTS9/MMP12/COL4A1/VIT/MMP8/BMP1/NID1/OLFML2B/MMP14/PDPN/SERPINH1/MFAP4/ADAMTS4/MMP11/ANGPTL7	28
BP	GO:0045229	external encapsulating structure organization	28/344	323/18870	9.32905e-12	1.21278e-08	9.15556e-09	MMP28/TNXB/FBLN5/MIR27B/COL12A1/VWA1/MYH11/COLGALT1/ADAMTS12/MATN2/GREM1/NTN4/MMP27/ADAMTS9/MMP12/COL4A1/VIT/MMP8/BMP1/NID1/OLFML2B/MMP14/PDPN/SERPINH1/MFAP4/ADAMTS4/MMP11/ANGPTL7	28
BP	GO:0140014	mitotic nuclear division	24/344	274/18870	2.41098e-10	2.35071e-07	1.77461e-07	KIF23/MKI67/KIF4A/AURKA/BMP4/BUB1/TRIP13/DLGAP5/CDCA5/CDCA8/NDC80/BUB1B/KIF2C/CDC20/ANLN/CDK1/SPHK1/ZWINT/KIFC1/PLK1/TPX2/UBE2S/CCNB1/IL1A	24
BP	GO:0001503	ossification	29/344	444/18870	3.24721e-09	2.53283e-06	1.9121e-06	TACR1/WNT5A/ATP6V1B1/HIF1A/SFRP1/ZBTB16/TPM4/FGFR2/BMP4/DHRS3/PDLIM7/OSR1/FGFR3/MIR24-1/SEMA7A/ADAMTS12/ID4/RUNX2/GREM1/HIF1A-AS2/LRP4/CCN4/IGFBP5/TNC/FAM20C/BMP1/COL6A1/MMP14/PTGS2	29
BP	GO:0007088	regulation of mitotic nuclear division	15/344	118/18870	3.99125e-09	2.59431e-06	1.95851e-06	MKI67/AURKA/BMP4/BUB1/TRIP13/DLGAP5/CDCA8/NDC80/BUB1B/CDC20/SPHK1/ZWINT/PLK1/CCNB1/IL1A	15
BP	GO:0032963	collagen metabolic process	14/344	106/18870	8.0105e-09	4.46299e-06	3.36923e-06	MMP28/HIF1A/TNXB/BMP4/MIR149/MMP27/MMP12/MMP8/INHBA/MMP14/P3H1/SERPINH1/MFAP4/MMP11	14
BP	GO:0051783	regulation of nuclear division	16/344	146/18870	1.06891e-08	5.21095e-06	3.93388e-06	WNT5A/MKI67/AURKA/BMP4/BUB1/TRIP13/DLGAP5/CDCA8/NDC80/BUB1B/CDC20/SPHK1/ZWINT/PLK1/CCNB1/IL1A	16
BP	GO:0061448	connective tissue development	22/344	285/18870	1.42466e-08	6.17354e-06	4.66057e-06	WNT5A/HIF1A/ZBTB16/BMP4/OSR1/FGFR3/GPR4/ADAMTS12/ID4/RUNX2/GREM1/TYMS/PDGFD/FRZB/CCN4/CHST11/GATA3/BMP1/MUSTN1/CCN3/SERPINH1/LPL	22
BP	GO:0000819	sister chromatid segregation	19/344	225/18870	3.37221e-08	1.31516e-05	9.9285e-06	KIF23/KIF4A/BUB1/TRIP13/DLGAP5/CDCA5/CDCA8/NDC80/BUB1B/KIF2C/CDC20/CDK1/TACC3/TOP2A/ZWINT/KIFC1/PLK1/TPX2/CCNB1	19
BP	GO:0033047	regulation of mitotic sister chromatid segregation	10/344	54/18870	4.17821e-08	1.38391e-05	1.04475e-05	BUB1/TRIP13/CDCA8/NDC80/BUB1B/CDC20/CDK1/ZWINT/PLK1/CCNB1	10
BP	GO:0000280	nuclear division	27/344	441/18870	4.44348e-08	1.38391e-05	1.04475e-05	WNT5A/KIF23/MKI67/KIF4A/AURKA/BMP4/BUB1/TRIP13/DLGAP5/CDCA5/CDCA8/NDC80/PTTG1/BUB1B/KIF2C/CDC20/ANLN/CDK1/SPHK1/TOP2A/ZWINT/KIFC1/PLK1/TPX2/UBE2S/CCNB1/IL1A	27
BP	GO:0000070	mitotic sister chromatid segregation	17/344	184/18870	4.83671e-08	1.38391e-05	1.04475e-05	KIF23/KIF4A/BUB1/TRIP13/DLGAP5/CDCA5/CDCA8/NDC80/BUB1B/KIF2C/CDC20/CDK1/ZWINT/KIFC1/PLK1/TPX2/CCNB1	17
BP	GO:0051216	cartilage development	18/344	207/18870	4.96787e-08	1.38391e-05	1.04475e-05	WNT5A/HIF1A/ZBTB16/BMP4/OSR1/FGFR3/ADAMTS12/RUNX2/GREM1/TYMS/FRZB/CCN4/CHST11/GATA3/BMP1/MUSTN1/CCN3/SERPINH1	18
BP	GO:0045839	negative regulation of mitotic nuclear division	10/344	56/18870	6.01913e-08	1.56497e-05	1.18144e-05	BMP4/BUB1/TRIP13/CDCA8/NDC80/BUB1B/CDC20/ZWINT/PLK1/CCNB1	10
BP	GO:0048285	organelle fission	28/344	488/18870	9.69881e-08	2.28542e-05	1.72532e-05	WNT5A/KIF23/MKI67/KIF4A/AURKA/BMP4/BUB1/TRIP13/DLGAP5/CDCA5/CDCA8/NDC80/PTTG1/BUB1B/KIF2C/CDC20/ANLN/CDK1/SPHK1/TOP2A/ZWINT/KIFC1/PLK1/TPX2/UBE2S/MTFP1/CCNB1/IL1A	28
BP	GO:0010965	regulation of mitotic sister chromatid separation	10/344	59/18870	1.01182e-07	2.28542e-05	1.72532e-05	BUB1/TRIP13/DLGAP5/CDCA8/NDC80/BUB1B/CDC20/ZWINT/PLK1/CCNB1	10
BP	GO:0007094	mitotic spindle assembly checkpoint signaling	9/344	46/18870	1.21836e-07	2.28542e-05	1.72532e-05	BUB1/TRIP13/CDCA8/NDC80/BUB1B/CDC20/ZWINT/PLK1/CCNB1	9
BP	GO:0071173	spindle assembly checkpoint signaling	9/344	46/18870	1.21836e-07	2.28542e-05	1.72532e-05	BUB1/TRIP13/CDCA8/NDC80/BUB1B/CDC20/ZWINT/PLK1/CCNB1	9
BP	GO:0071174	mitotic spindle checkpoint signaling	9/344	46/18870	1.21836e-07	2.28542e-05	1.72532e-05	BUB1/TRIP13/CDCA8/NDC80/BUB1B/CDC20/ZWINT/PLK1/CCNB1	9
BP	GO:0051983	regulation of chromosome segregation	14/344	131/18870	1.23061e-07	2.28542e-05	1.72532e-05	MKI67/BUB1/TRIP13/DLGAP5/CDCA8/NDC80/BUB1B/KIF2C/CDC20/CDK1/TACC3/ZWINT/PLK1/CCNB1	14
BP	GO:0031577	spindle checkpoint signaling	9/344	47/18870	1.48294e-07	2.59003e-05	1.95528e-05	BUB1/TRIP13/CDCA8/NDC80/BUB1B/CDC20/ZWINT/PLK1/CCNB1	9
BP	GO:0051306	mitotic sister chromatid separation	10/344	62/18870	1.64964e-07	2.59003e-05	1.95528e-05	BUB1/TRIP13/DLGAP5/CDCA8/NDC80/BUB1B/CDC20/ZWINT/PLK1/CCNB1	10
BP	GO:0033046	negative regulation of sister chromatid segregation	9/344	48/18870	1.79612e-07	2.59003e-05	1.95528e-05	BUB1/TRIP13/CDCA8/NDC80/BUB1B/CDC20/ZWINT/PLK1/CCNB1	9
BP	GO:0033048	negative regulation of mitotic sister chromatid segregation	9/344	48/18870	1.79612e-07	2.59003e-05	1.95528e-05	BUB1/TRIP13/CDCA8/NDC80/BUB1B/CDC20/ZWINT/PLK1/CCNB1	9
BP	GO:0045841	negative regulation of mitotic metaphase/anaphase transition	9/344	48/18870	1.79612e-07	2.59003e-05	1.95528e-05	BUB1/TRIP13/CDCA8/NDC80/BUB1B/CDC20/ZWINT/PLK1/CCNB1	9
BP	GO:2000816	negative regulation of mitotic sister chromatid separation	9/344	48/18870	1.79612e-07	2.59003e-05	1.95528e-05	BUB1/TRIP13/CDCA8/NDC80/BUB1B/CDC20/ZWINT/PLK1/CCNB1	9
BP	GO:0021700	developmental maturation	22/344	330/18870	1.9131e-07	2.59003e-05	1.95528e-05	WNT5A/SOX10/ATP6V1B1/HIF1A/CX3CL1/ZBTB16/AURKA/TRIP13/FGFR3/SEZ6L2/ADAMTS12/CDC20/RUNX2/GREM1/NTN4/TYMS/RHEX/TFCP2L1/GATA3/FAM20C/CCL21/GAL	22
BP	GO:0051784	negative regulation of nuclear division	10/344	63/18870	1.92948e-07	2.59003e-05	1.95528e-05	BMP4/BUB1/TRIP13/CDCA8/NDC80/BUB1B/CDC20/ZWINT/PLK1/CCNB1	10
BP	GO:0002062	chondrocyte differentiation	13/344	116/18870	1.99233e-07	2.59003e-05	1.95528e-05	HIF1A/ZBTB16/BMP4/OSR1/FGFR3/ADAMTS12/RUNX2/GREM1/CCN4/CHST11/MUSTN1/CCN3/SERPINH1	13
BP	GO:0002685	regulation of leukocyte migration	18/344	230/18870	2.44853e-07	2.89552e-05	2.1859e-05	TACR1/MMP28/WNT5A/CX3CL1/PGF/XG/MIR24-1/IL34/CHST2/GREM1/PDGFD/THBS1/SLAMF8/CCN3/MMP14/IL1A/RAC2/CCL21	18
BP	GO:0050673	epithelial cell proliferation	27/344	480/18870	2.45911e-07	2.89552e-05	2.1859e-05	TACR1/TGFBR3/WNT5A/HIF1A/SFRP1/PGF/KIT/MIR27B/FGFR2/BMP4/WNT16/MIR29C/OSR1/MIR24-1/MAGED1/RUNX2/MYDGF/MIR149/MMP12/IGFBP5/GATA3/THBS1/UHRF1/CCN3/MMP14/AGTR1/FABP7	27
BP	GO:0051985	negative regulation of chromosome segregation	9/344	50/18870	2.59855e-07	2.89552e-05	2.1859e-05	BUB1/TRIP13/CDCA8/NDC80/BUB1B/CDC20/ZWINT/PLK1/CCNB1	9
BP	GO:1902100	negative regulation of metaphase/anaphase transition of cell cycle	9/344	50/18870	2.59855e-07	2.89552e-05	2.1859e-05	BUB1/TRIP13/CDCA8/NDC80/BUB1B/CDC20/ZWINT/PLK1/CCNB1	9
BP	GO:1905819	negative regulation of chromosome separation	9/344	50/18870	2.59855e-07	2.89552e-05	2.1859e-05	BUB1/TRIP13/CDCA8/NDC80/BUB1B/CDC20/ZWINT/PLK1/CCNB1	9
BP	GO:0098813	nuclear chromosome segregation	21/344	312/18870	3.1134e-07	3.37285e-05	2.54625e-05	KIF23/KIF4A/AURKA/BUB1/TRIP13/DLGAP5/CDCA5/CDCA8/NDC80/PTTG1/BUB1B/KIF2C/CDC20/CDK1/TACC3/TOP2A/ZWINT/KIFC1/PLK1/TPX2/CCNB1	21
BP	GO:0071695	anatomical structure maturation	19/344	261/18870	3.4868e-07	3.67527e-05	2.77456e-05	WNT5A/SOX10/HIF1A/CX3CL1/ZBTB16/AURKA/TRIP13/FGFR3/ADAMTS12/RUNX2/GREM1/NTN4/TYMS/RHEX/TFCP2L1/GATA3/FAM20C/CCL21/GAL	19
BP	GO:0033045	regulation of sister chromatid segregation	12/344	104/18870	4.27983e-07	4.39246e-05	3.31598e-05	BUB1/TRIP13/DLGAP5/CDCA8/NDC80/BUB1B/CDC20/CDK1/TACC3/ZWINT/PLK1/CCNB1	12
BP	GO:0097529	myeloid leukocyte migration	18/344	242/18870	5.19498e-07	5.19498e-05	3.92183e-05	MMP28/CX3CL1/PGF/KIT/XG/MIR24-1/IL34/GREM1/PDGFD/S100A12/THBS1/SLAMF8/CCN3/MMP14/CCL14/IL1A/RAC2/CCL21	18
BP	GO:0044772	mitotic cell cycle phase transition	26/344	470/18870	5.67931e-07	5.53733e-05	4.18027e-05	AURKA/EIF4EBP1/BUB1/TRIP13/DLGAP5/CDCA5/MIR29C/CDCA8/NDC80/FAM107A/MELK/CCNA2/BUB1B/ID4/IER3/CDC20/FOXM1/ANLN/CDK1/TACC3/ZWINT/PLK1/UBE2S/CDKN3/INHBA/CCNB1	26
BP	GO:0008544	epidermis development	23/344	385/18870	6.9873e-07	6.5007e-05	4.90755e-05	ALDH3A2/WNT5A/DCT/SVEP1/POU2F3/FGFR2/BMP4/WNT16/KRT7/LCE5A/TXNIP/TNFRSF19/PLOD1/KRT77/LRP4/IGFBP5/STMN1/SOSTDC1/INHBA/KRT15/IL1A/CST6/GAL	23
BP	GO:0061035	regulation of cartilage development	10/344	72/18870	7.00076e-07	6.5007e-05	4.90755e-05	WNT5A/ZBTB16/BMP4/ADAMTS12/RUNX2/GREM1/FRZB/CCN4/BMP1/MUSTN1	10
BP	GO:0007052	mitotic spindle organization	13/344	130/18870	7.53405e-07	6.83321e-05	5.15857e-05	KIF23/KIF4A/AURKA/DLGAP5/CDCA8/NDC80/CDC20/TACC3/KIFC1/PLK1/TPX2/STMN1/CCNB1	13
BP	GO:1905818	regulation of chromosome separation	10/344	74/18870	9.08175e-07	8.04973e-05	6.07695e-05	BUB1/TRIP13/DLGAP5/CDCA8/NDC80/BUB1B/CDC20/ZWINT/PLK1/CCNB1	10
BP	GO:0007091	metaphase/anaphase transition of mitotic cell cycle	11/344	94/18870	1.12839e-06	9.62201e-05	7.2639e-05	BUB1/TRIP13/DLGAP5/CDCA8/NDC80/BUB1B/CDC20/TACC3/ZWINT/PLK1/CCNB1	11
BP	GO:0050900	leukocyte migration	23/344	396/18870	1.1349e-06	9.62201e-05	7.2639e-05	TACR1/MMP28/WNT5A/CX3CL1/PGF/KIT/XG/MIR24-1/IL34/CHST2/GREM1/PDGFD/GATA3/S100A12/THBS1/SLAMF8/CCN3/MMP14/CCL14/HCK/IL1A/RAC2/CCL21	23
BP	GO:0044784	metaphase/anaphase transition of cell cycle	11/344	97/18870	1.5485e-06	0.000128492	9.70021e-05	BUB1/TRIP13/DLGAP5/CDCA8/NDC80/BUB1B/CDC20/TACC3/ZWINT/PLK1/CCNB1	11
BP	GO:0006935	chemotaxis	25/344	468/18870	1.77271e-06	0.000142956	0.000107921	MMP28/WNT5A/PLA2G6/CX3CL1/PGF/KIT/BMP4/SLIT3/SEMA7A/IL34/SEMA6B/GREM1/MIR149/CXCL14/PDGFD/CCL27/S100A12/THBS1/SLAMF8/CCN3/RNASE2/CCL14/RAC2/AGTR1/CCL21	25
BP	GO:1902850	microtubule cytoskeleton organization involved in mitosis	14/344	163/18870	1.79611e-06	0.000142956	0.000107921	KIF23/KIF4A/AURKA/DLGAP5/CDCA8/NDC80/CDC20/CDK1/TACC3/KIFC1/PLK1/TPX2/STMN1/CCNB1	14
BP	GO:0042330	taxis	25/344	470/18870	1.91337e-06	0.000149243	0.000112668	MMP28/WNT5A/PLA2G6/CX3CL1/PGF/KIT/BMP4/SLIT3/SEMA7A/IL34/SEMA6B/GREM1/MIR149/CXCL14/PDGFD/CCL27/S100A12/THBS1/SLAMF8/CCN3/RNASE2/CCL14/RAC2/AGTR1/CCL21	25
BP	GO:0051304	chromosome separation	10/344	81/18870	2.12117e-06	0.000162207	0.000122455	BUB1/TRIP13/DLGAP5/CDCA8/NDC80/BUB1B/CDC20/ZWINT/PLK1/CCNB1	10
BP	GO:0030278	regulation of ossification	12/344	121/18870	2.197e-06	0.000163793	0.000123651	TACR1/WNT5A/HIF1A/SFRP1/ZBTB16/BMP4/DHRS3/OSR1/RUNX2/GREM1/LRP4/FAM20C	12
BP	GO:0043410	positive regulation of MAPK cascade	25/344	474/18870	2.2259e-06	0.000163793	0.000123651	CDON/WNT5A/CX3CL1/KIT/MIR27B/FGFR2/BMP4/WNT16/NTRK2/FGFR3/MIR24-1/SEMA7A/IL34/MYDGF/SPHK1/TNFRSF19/PDGFD/IL11/S100A12/THBS1/CAVIN3/INHBA/CCL14/IL1A/CCL21	25
BP	GO:0007059	chromosome segregation	23/344	424/18870	3.59208e-06	0.000259428	0.000195849	KIF23/MKI67/KIF4A/AURKA/BUB1/TRIP13/DLGAP5/CDCA5/CDCA8/HJURP/NDC80/PTTG1/BUB1B/KIF2C/CDC20/CDK1/TACC3/TOP2A/ZWINT/KIFC1/PLK1/TPX2/CCNB1	23
BP	GO:0002052	positive regulation of neuroblast proliferation	7/344	37/18870	4.04865e-06	0.000287086	0.000216728	CDON/DCT/SOX10/HIF1A/CX3CL1/ID4/ACAN	7
BP	GO:0050922	negative regulation of chemotaxis	9/344	70/18870	4.89693e-06	0.000341036	0.000257457	MMP28/WNT5A/SEMA7A/SEMA6B/GREM1/MIR149/THBS1/SLAMF8/CCN3	9
BP	GO:0030071	regulation of mitotic metaphase/anaphase transition	10/344	90/18870	5.58833e-06	0.000382359	0.000288653	BUB1/TRIP13/DLGAP5/CDCA8/NDC80/BUB1B/CDC20/ZWINT/PLK1/CCNB1	10
BP	GO:0034612	response to tumor necrosis factor	17/344	259/18870	5.89021e-06	0.000392946	0.000296645	CX3CL1/SFRP1/MIR27B/MIR24-1/ADAMTS12/SPHK1/TNFRSF19/MMP8/KRT8/GATA3/THBS1/PYDC1/CCL14/PTGS2/PCK1/GPD1/CCL21	17
BP	GO:0060740	prostate gland epithelium morphogenesis	6/344	26/18870	5.94457e-06	0.000392946	0.000296645	WNT5A/SFRP1/FGFR2/BMP4/ID4/TNC	6
BP	GO:0050886	endocrine process	10/344	92/18870	6.82075e-06	0.00043871	0.000331193	TACR1/CRY2/HSD11B2/TRPV6/AQP1/GATA3/INHBA/CTSZ/AGTR1/GAL	10
BP	GO:0048762	mesenchymal cell differentiation	17/344	262/18870	6.86187e-06	0.00043871	0.000331193	TGFBR3/WNT5A/SOX10/HIF1A/SFRP1/TNXB/FGFR2/BMP4/WNT16/OSR1/SEMA7A/SEMA6B/GREM1/MIR149/FRZB/GATA3/PDPN	17
BP	GO:1902099	regulation of metaphase/anaphase transition of cell cycle	10/344	93/18870	7.52052e-06	0.000473065	0.000357129	BUB1/TRIP13/DLGAP5/CDCA8/NDC80/BUB1B/CDC20/ZWINT/PLK1/CCNB1	10
BP	GO:0071356	cellular response to tumor necrosis factor	16/344	238/18870	8.19455e-06	0.000504653	0.000380976	CX3CL1/SFRP1/MIR27B/MIR24-1/ADAMTS12/SPHK1/TNFRSF19/MMP8/KRT8/GATA3/THBS1/PYDC1/CCL14/PCK1/GPD1/CCL21	16
BP	GO:2001251	negative regulation of chromosome organization	10/344	94/18870	8.28149e-06	0.000504653	0.000380976	BUB1/TRIP13/CDCA8/NDC80/BUB1B/CDC20/TOP2A/ZWINT/PLK1/CCNB1	10
BP	GO:1901342	regulation of vasculature development	20/344	354/18870	8.62674e-06	0.000517604	0.000390753	WNT5A/HIF1A/SFRP1/PGF/MIR27B/PTGIS/MIR29C/ISM1/MIR24-1/GPR4/AQP1/MYDGF/SPHK1/GREM1/CEMIP2/ADAMTS9/THBS1/IL1A/S100A1/ANGPTL7	20
BP	GO:0060326	cell chemotaxis	19/344	325/18870	8.95189e-06	0.000528975	0.000399337	MMP28/WNT5A/CX3CL1/PGF/KIT/IL34/GREM1/MIR149/CXCL14/PDGFD/CCL27/S100A12/THBS1/SLAMF8/CCN3/CCL14/RAC2/AGTR1/CCL21	19
BP	GO:0060512	prostate gland morphogenesis	6/344	28/18870	9.43273e-06	0.000549069	0.000414507	WNT5A/SFRP1/FGFR2/BMP4/ID4/TNC	6
BP	GO:1901991	negative regulation of mitotic cell cycle phase transition	14/344	196/18870	1.52685e-05	0.000875693	0.000661083	BUB1/TRIP13/MIR29C/CDCA8/NDC80/FAM107A/BUB1B/IER3/CDC20/CDK1/ZWINT/PLK1/INHBA/CCNB1	14
BP	GO:1905521	regulation of macrophage migration	7/344	45/18870	1.57465e-05	0.000890021	0.0006719	MMP28/CX3CL1/MIR24-1/IL34/THBS1/SLAMF8/MMP14	7
BP	GO:0002687	positive regulation of leukocyte migration	12/344	149/18870	1.889e-05	0.00105244	0.000794515	TACR1/WNT5A/CX3CL1/PGF/XG/IL34/PDGFD/THBS1/MMP14/IL1A/RAC2/CCL21	12
BP	GO:0050678	regulation of epithelial cell proliferation	21/344	407/18870	2.02688e-05	0.00111336	0.000840503	TACR1/TGFBR3/WNT5A/HIF1A/SFRP1/PGF/MIR27B/FGFR2/BMP4/MIR29C/OSR1/MIR24-1/MAGED1/RUNX2/MYDGF/MIR149/MMP12/GATA3/THBS1/UHRF1/AGTR1	21
BP	GO:0048251	elastic fiber assembly	4/344	10/18870	2.08985e-05	0.001132	0.000854577	TNXB/FBLN5/MYH11/MFAP4	4
BP	GO:0061036	positive regulation of cartilage development	6/344	32/18870	2.13361e-05	0.00113987	0.000860518	WNT5A/ZBTB16/BMP4/RUNX2/BMP1/MUSTN1	6
BP	GO:0030199	collagen fibril organization	8/344	65/18870	2.29675e-05	0.00119431	0.000901616	TNXB/COL12A1/COLGALT1/ADAMTS12/GREM1/BMP1/SERPINH1/MMP11	8
BP	GO:1905330	regulation of morphogenesis of an epithelium	8/344	65/18870	2.29675e-05	0.00119431	0.000901616	WNT5A/SFRP1/BMP4/ADAMTS12/MAGED1/GREM1/NTN4/GATA3	8
BP	GO:0045765	regulation of angiogenesis	19/344	349/18870	2.42256e-05	0.0012348	0.000932182	WNT5A/HIF1A/SFRP1/PGF/MIR27B/PTGIS/MIR29C/ISM1/MIR24-1/GPR4/AQP1/MYDGF/SPHK1/GREM1/CEMIP2/ADAMTS9/THBS1/IL1A/S100A1	19
BP	GO:0046189	phenol-containing compound biosynthetic process	7/344	48/18870	2.43794e-05	0.0012348	0.000932182	WNT5A/PMEL/DCT/TYR/TYRP1/GATA3/HDC	7
BP	GO:0001655	urogenital system development	8/344	67/18870	2.87558e-05	0.00143779	0.00108543	WNT5A/SFRP1/FGFR2/BMP4/OSR1/ID4/TNC/PSAPL1	8
BP	GO:0072001	renal system development	18/344	324/18870	3.03677e-05	0.00149917	0.00113176	WNT5A/SFRP1/ZBTB16/FGFR2/BMP4/OSR1/GPR4/AQP1/MAGED1/GFRA1/GREM1/LRP4/PDGFD/COL4A1/IRX1/GATA3/NID1/AGTR1	18
BP	GO:0031589	cell-substrate adhesion	19/344	356/18870	3.1796e-05	0.00154345	0.00116519	CX3CL1/SFRP1/TNXB/FBLN5/MIR29C/FAM107A/ADAMTS12/GREM1/NTN4/FBLN2/ADAMTS9/MMP12/VIT/THBS1/NID1/MMP14/PDPN/RAC2/CCL21	19
BP	GO:0030850	prostate gland development	7/344	50/18870	3.20562e-05	0.00154345	0.00116519	WNT5A/SFRP1/FGFR2/BMP4/ID4/TNC/PSAPL1	7
BP	GO:0050727	regulation of inflammatory response	21/344	425/18870	3.82174e-05	0.00181766	0.0013722	WNT5A/CX3CL1/PTGIS/GPR4/SEMA7A/ADAMTS12/IER3/SPHK1/MIR149/CCN4/MMP8/GATA3/S100A12/TNC/PBK/SLAMF8/CCN3/HCK/AGTR1/PTGS2/LPL	21
BP	GO:0060688	regulation of morphogenesis of a branching structure	7/344	52/18870	4.16167e-05	0.00195548	0.00147624	WNT5A/SFRP1/FGFR2/BMP4/MAGED1/GREM1/NTN4	7
BP	GO:0060348	bone development	14/344	215/18870	4.26756e-05	0.00198137	0.00149578	ZBTB16/FGFR2/BMP4/DHRS3/FGFR3/ADAMTS12/RUNX2/GREM1/CCN4/FAM20C/PAPSS2/MMP14/P3H1/SERPINH1	14
BP	GO:0001667	ameboidal-type cell migration	23/344	497/18870	4.54353e-05	0.00208468	0.00157378	TACR1/WNT5A/SOX10/HIF1A/KIT/MIR27B/BMP4/MIR29C/PLPP3/MIR24-1/AQP1/SEMA7A/SEMA6B/ANLN/GREM1/MIR149/ADAMTS9/GATA3/S100A12/THBS1/CCN3/MIR200A/PTGS2	23
BP	GO:0032330	regulation of chondrocyte differentiation	7/344	53/18870	4.72076e-05	0.0021162	0.00159758	ZBTB16/BMP4/ADAMTS12/RUNX2/GREM1/CCN4/MUSTN1	7
BP	GO:1902692	regulation of neuroblast proliferation	7/344	53/18870	4.72076e-05	0.0021162	0.00159758	CDON/DCT/SOX10/HIF1A/CX3CL1/ID4/ACAN	7
BP	GO:0002040	sprouting angiogenesis	13/344	190/18870	4.80373e-05	0.00212893	0.00160718	PGF/MIR27B/BMP4/MIR29C/MIR24-1/GREM1/MIR149/CEMIP2/ADAMTS9/THBS1/S100A1/AGTR1/PTGS2	13
BP	GO:0071636	positive regulation of transforming growth factor beta production	5/344	23/18870	5.02236e-05	0.00220081	0.00166145	CX3CL1/TNXB/MIR149/THBS1/PTGS2	5
BP	GO:0033002	muscle cell proliferation	15/344	247/18870	5.11295e-05	0.00221561	0.00167262	TACR1/TGFBR3/CX3CL1/MIR27B/FGFR2/BMP4/NDC80/NDRG2/CDK1/PDGFD/CCN4/IGFBP5/THBS1/CCN3/PTGS2	15
BP	GO:1901988	negative regulation of cell cycle phase transition	16/344	277/18870	5.27328e-05	0.00224513	0.00169491	BUB1/TRIP13/MIR29C/CDCA8/NDC80/FAM107A/H2AX/BUB1B/CDC45/IER3/CDC20/CDK1/ZWINT/PLK1/INHBA/CCNB1	16
BP	GO:0000075	cell cycle checkpoint signaling	13/344	192/18870	5.35186e-05	0.00224513	0.00169491	BUB1/TRIP13/CDCA8/NDC80/H2AX/BUB1B/CDC45/IER3/CDC20/CDK1/ZWINT/PLK1/CCNB1	13
BP	GO:0045930	negative regulation of mitotic cell cycle	15/344	248/18870	5.35377e-05	0.00224513	0.00169491	BMP4/BUB1/TRIP13/MIR29C/CDCA8/NDC80/FAM107A/BUB1B/IER3/CDC20/CDK1/ZWINT/PLK1/INHBA/CCNB1	15
BP	GO:0010810	regulation of cell-substrate adhesion	14/344	220/18870	5.4811e-05	0.00227407	0.00171676	CX3CL1/SFRP1/MIR29C/FAM107A/GREM1/FBLN2/MMP12/VIT/THBS1/NID1/MMP14/PDPN/RAC2/CCL21	14
BP	GO:0040036	regulation of fibroblast growth factor receptor signaling pathway	6/344	38/18870	5.92815e-05	0.00242203	0.00182845	WNT5A/RUNX2/MIR149/GATA3/FAM20C/THBS1	6
BP	GO:0007093	mitotic cell cycle checkpoint signaling	11/344	142/18870	5.99346e-05	0.00242203	0.00182845	BUB1/TRIP13/CDCA8/NDC80/BUB1B/IER3/CDC20/CDK1/ZWINT/PLK1/CCNB1	11
BP	GO:0002043	blood vessel endothelial cell proliferation involved in sprouting angiogenesis	7/344	55/18870	6.02402e-05	0.00242203	0.00182845	MIR27B/BMP4/MIR29C/MIR24-1/MIR149/THBS1/AGTR1	7
BP	GO:0042438	melanin biosynthetic process	5/344	24/18870	6.24971e-05	0.00244761	0.00184776	WNT5A/PMEL/DCT/TYR/TYRP1	5
BP	GO:0060571	morphogenesis of an epithelial fold	5/344	24/18870	6.24971e-05	0.00244761	0.00184776	WNT5A/HIF1A/FGFR2/BMP4/SOSTDC1	5
BP	GO:0048469	cell maturation	13/344	195/18870	6.27592e-05	0.00244761	0.00184776	SOX10/HIF1A/CX3CL1/AURKA/TRIP13/RUNX2/NTN4/TYMS/RHEX/TFCP2L1/GATA3/FAM20C/CCL21	13
BP	GO:0060986	endocrine hormone secretion	7/344	56/18870	6.77813e-05	0.0026173	0.00197587	CRY2/TRPV6/AQP1/GATA3/INHBA/AGTR1/GAL	7
BP	GO:0001822	kidney development	17/344	314/18870	6.92888e-05	0.00264928	0.00200001	WNT5A/SFRP1/ZBTB16/FGFR2/BMP4/OSR1/GPR4/AQP1/MAGED1/GFRA1/GREM1/LRP4/PDGFD/IRX1/GATA3/NID1/AGTR1	17
BP	GO:0048661	positive regulation of smooth muscle cell proliferation	9/344	98/18870	7.58062e-05	0.00287033	0.00216689	CX3CL1/MIR27B/FGFR2/BMP4/PDGFD/CCN4/IGFBP5/THBS1/PTGS2	9
BP	GO:0001649	osteoblast differentiation	15/344	257/18870	8.00994e-05	0.00300373	0.00226759	SFRP1/TPM4/FGFR2/BMP4/MIR24-1/SEMA7A/ID4/RUNX2/GREM1/HIF1A-AS2/CCN4/IGFBP5/TNC/FAM20C/COL6A1	15
BP	GO:0071774	response to fibroblast growth factor	10/344	123/18870	8.62486e-05	0.00320352	0.00241842	WNT5A/SFRP1/FGFR2/FGFR3/RUNX2/MIR149/GATA3/TNC/FAM20C/THBS1	10
BP	GO:0010948	negative regulation of cell cycle process	17/344	320/18870	8.73512e-05	0.00321386	0.00242623	BMP4/BUB1/TRIP13/MIR29C/CDCA8/NDC80/FAM107A/H2AX/BUB1B/CDC45/IER3/CDC20/CDK1/ZWINT/PLK1/INHBA/CCNB1	17
BP	GO:0007051	spindle organization	13/344	202/18870	8.98746e-05	0.0032758	0.00247299	KIF23/KIF4A/AURKA/DLGAP5/CDCA8/NDC80/CDC20/TACC3/KIFC1/PLK1/TPX2/STMN1/CCNB1	13
BP	GO:0048659	smooth muscle cell proliferation	12/344	175/18870	9.14877e-05	0.00329113	0.00248456	TACR1/CX3CL1/MIR27B/FGFR2/BMP4/NDRG2/PDGFD/CCN4/IGFBP5/THBS1/CCN3/PTGS2	12
BP	GO:0003012	muscle system process	21/344	452/18870	9.1983e-05	0.00329113	0.00248456	TACR1/STAC2/KIT/GATM/ANK2/TPM4/GSTM2/GSTO1/MYH11/MIR24-1/SPHK1/EHD3/MYH14/IGFBP5/SPX/SCN4B/CYBA/PTGS2/MYL11/MYL1/FXYD1	21
BP	GO:0006582	melanin metabolic process	5/344	26/18870	9.38691e-05	0.0032981	0.00248982	WNT5A/PMEL/DCT/TYR/TYRP1	5
BP	GO:0044550	secondary metabolite biosynthetic process	5/344	26/18870	9.38691e-05	0.0032981	0.00248982	WNT5A/PMEL/DCT/TYR/TYRP1	5
BP	GO:0050920	regulation of chemotaxis	14/344	232/18870	9.69238e-05	0.00337502	0.00254789	MMP28/WNT5A/PGF/SEMA7A/IL34/SEMA6B/GREM1/MIR149/PDGFD/THBS1/SLAMF8/CCN3/RAC2/CCL21	14
BP	GO:1901990	regulation of mitotic cell cycle phase transition	18/344	355/18870	9.85718e-05	0.00340204	0.00256829	AURKA/BUB1/TRIP13/DLGAP5/CDCA5/MIR29C/CDCA8/NDC80/FAM107A/BUB1B/IER3/CDC20/ANLN/CDK1/ZWINT/PLK1/INHBA/CCNB1	18
BP	GO:0002688	regulation of leukocyte chemotaxis	10/344	126/18870	0.000105563	0.00358293	0.00270485	MMP28/WNT5A/PGF/IL34/GREM1/THBS1/SLAMF8/CCN3/RAC2/CCL21	10
BP	GO:0071634	regulation of transforming growth factor beta production	6/344	42/18870	0.000105949	0.00358293	0.00270485	HIF1A/CX3CL1/TNXB/MIR149/THBS1/PTGS2	6
BP	GO:0040013	negative regulation of locomotion	20/344	423/18870	0.000106569	0.00358293	0.00270485	MMP28/WNT5A/CX3CL1/SFRP1/BMP4/MIR224/MIR29C/MIR24-1/SEMA7A/SEMA6B/GREM1/MIR149/ADAMTS9/IGFBP5/GATA3/PODN/THBS1/SLAMF8/CCN3/CCL21	20
BP	GO:0001837	epithelial to mesenchymal transition	12/344	178/18870	0.00010758	0.00358602	0.00270718	TGFBR3/WNT5A/HIF1A/SFRP1/TNXB/FGFR2/BMP4/WNT16/GREM1/MIR149/GATA3/PDPN	12
BP	GO:0060485	mesenchyme development	17/344	327/18870	0.000113556	0.00372628	0.00281306	TGFBR3/WNT5A/SOX10/HIF1A/SFRP1/TNXB/FGFR2/BMP4/WNT16/OSR1/SEMA7A/SEMA6B/GREM1/MIR149/FRZB/GATA3/PDPN	17
BP	GO:0007405	neuroblast proliferation	8/344	81/18870	0.000113699	0.00372628	0.00281306	CDON/DCT/SOX10/HIF1A/CX3CL1/FGFR2/ID4/ACAN	8
BP	GO:0071674	mononuclear cell migration	13/344	207/18870	0.000114976	0.00373672	0.00282095	WNT5A/CX3CL1/XG/IL34/GREM1/PDGFD/GATA3/S100A12/THBS1/SLAMF8/CCN3/CCL14/CCL21	13
BP	GO:1905517	macrophage migration	7/344	61/18870	0.000117954	0.00380184	0.0028701	MMP28/CX3CL1/MIR24-1/IL34/THBS1/SLAMF8/MMP14	7
BP	GO:1901654	response to ketone	13/344	208/18870	0.000120664	0.00385729	0.00291197	TACR1/TGFBR3/SOX10/SFRP1/SLIT3/AQP1/TXNIP/TYMS/TNC/THBS1/INHBA/PCK1/CCL21	13
BP	GO:0060572	morphogenesis of an epithelial bud	4/344	15/18870	0.000126369	0.00400681	0.00302484	WNT5A/FGFR2/BMP4/SOSTDC1	4
BP	GO:0010639	negative regulation of organelle organization	18/344	363/18870	0.000130347	0.00409962	0.00309491	CGNL1/PLEKHH2/BMP4/BUB1/TRIP13/PPIF/CDCA8/NDC80/BUB1B/IER3/CDC20/MIR149/TOP2A/ZWINT/PLK1/TPX2/STMN1/CCNB1	18
BP	GO:0007160	cell-matrix adhesion	14/344	239/18870	0.000132675	0.00413946	0.00312498	CX3CL1/SFRP1/TNXB/FBLN5/MIR29C/FAM107A/ADAMTS12/GREM1/ADAMTS9/MMP12/THBS1/NID1/MMP14/CCL21	14
BP	GO:0030595	leukocyte chemotaxis	14/344	240/18870	0.000138616	0.00429049	0.003239	MMP28/WNT5A/CX3CL1/PGF/KIT/IL34/GREM1/S100A12/THBS1/SLAMF8/CCN3/CCL14/RAC2/CCL21	14
BP	GO:2000179	positive regulation of neural precursor cell proliferation	7/344	63/18870	0.000145004	0.00445288	0.00336159	CDON/DCT/SOX10/HIF1A/CX3CL1/ID4/ACAN	7
BP	GO:0060562	epithelial tube morphogenesis	17/344	334/18870	0.000146422	0.00446128	0.00336794	WNT5A/HIF1A/SFRP1/FGFR2/BMP4/MICAL2/OSR1/ADAMTS12/MAGED1/GREM1/COL4A1/IRX1/GATA3/TNC/SOSTDC1/CTSZ/MMP14	17
BP	GO:0006631	fatty acid metabolic process	19/344	401/18870	0.000153777	0.00457296	0.00345225	CYP4F12/ALDH3A2/ATP6V1B1/ECHDC2/TNXB/TYRP1/PTGIS/GSTM2/LTC4S/CYP4B1/PLP1/HPGDS/PM20D1/PTGS2/LIPG/SCD/PCK1/GPAM/LPL	19
BP	GO:0045766	positive regulation of angiogenesis	12/344	185/18870	0.000154849	0.00457296	0.00345225	WNT5A/HIF1A/PGF/MIR27B/PTGIS/AQP1/MYDGF/SPHK1/GREM1/THBS1/IL1A/S100A1	12
BP	GO:1904018	positive regulation of vasculature development	12/344	185/18870	0.000154849	0.00457296	0.00345225	WNT5A/HIF1A/PGF/MIR27B/PTGIS/AQP1/MYDGF/SPHK1/GREM1/THBS1/IL1A/S100A1	12
BP	GO:0042476	odontogenesis	10/344	132/18870	0.00015532	0.00457296	0.00345225	FGFR2/BMP4/OSR1/AQP1/RUNX2/LRP4/TNC/FAM20C/SOSTDC1/INHBA	10
BP	GO:0030574	collagen catabolic process	6/344	45/18870	0.000157122	0.00457296	0.00345225	MMP28/MMP27/MMP12/MMP8/MMP14/MMP11	6
BP	GO:0071604	transforming growth factor beta production	6/344	45/18870	0.000157122	0.00457296	0.00345225	HIF1A/CX3CL1/TNXB/MIR149/THBS1/PTGS2	6
BP	GO:0003401	axis elongation	5/344	29/18870	0.000162031	0.00464648	0.00350775	WNT5A/SFRP1/FGFR2/BMP4/TNC	5
BP	GO:0072012	glomerulus vasculature development	5/344	29/18870	0.000162031	0.00464648	0.00350775	BMP4/OSR1/GPR4/AQP1/PDGFD	5
BP	GO:0061138	morphogenesis of a branching epithelium	12/344	187/18870	0.000171247	0.00487492	0.00368021	WNT5A/SOX10/SFRP1/FGFR2/BMP4/MAGED1/GREM1/NTN4/COL4A1/TNC/CTSZ/MMP14	12
BP	GO:0008543	fibroblast growth factor receptor signaling pathway	8/344	86/18870	0.000173363	0.00489939	0.00369867	WNT5A/FGFR2/FGFR3/RUNX2/MIR149/GATA3/FAM20C/THBS1	8
BP	GO:0010631	epithelial cell migration	18/344	372/18870	0.000176557	0.00495375	0.00373971	TACR1/WNT5A/HIF1A/KIT/MIR27B/MIR29C/PLPP3/MIR24-1/ANLN/GREM1/MIR149/ADAMTS9/GATA3/S100A12/THBS1/CCN3/MIR200A/PTGS2	18
BP	GO:0085029	extracellular matrix assembly	6/344	46/18870	0.000177948	0.00495712	0.00374226	TNXB/FBLN5/MIR27B/MYH11/NTN4/MFAP4	6
BP	GO:0045786	negative regulation of cell cycle	19/344	407/18870	0.000185941	0.00514305	0.00388262	BMP4/BUB1/TRIP13/MIR29C/CDCA8/NDC80/FAM107A/H2AX/BUB1B/CDC45/IER3/CDC20/CDK1/ZWINT/PLK1/GATA3/INHBA/CCNB1/PTGS2	19
BP	GO:0045987	positive regulation of smooth muscle contraction	5/344	30/18870	0.000191554	0.00520737	0.00393117	TACR1/KIT/SPHK1/SPX/PTGS2	5
BP	GO:0050679	positive regulation of epithelial cell proliferation	13/344	218/18870	0.000192272	0.00520737	0.00393117	TACR1/WNT5A/HIF1A/SFRP1/PGF/MIR27B/FGFR2/BMP4/OSR1/RUNX2/MYDGF/MMP12/AGTR1	13
BP	GO:0070374	positive regulation of ERK1 and ERK2 cascade	13/344	218/18870	0.000192272	0.00520737	0.00393117	CX3CL1/MIR27B/FGFR2/BMP4/FGFR3/MIR24-1/SEMA7A/PDGFD/CAVIN3/INHBA/CCL14/IL1A/CCL21	13
BP	GO:0090132	epithelium migration	18/344	375/18870	0.000194867	0.00524126	0.00395676	TACR1/WNT5A/HIF1A/KIT/MIR27B/MIR29C/PLPP3/MIR24-1/ANLN/GREM1/MIR149/ADAMTS9/GATA3/S100A12/THBS1/CCN3/MIR200A/PTGS2	18
BP	GO:0048732	gland development	20/344	443/18870	0.000197173	0.00525829	0.00396962	TGFBR3/WNT5A/SOX10/HIF1A/TYR/SFRP1/AURKA/FGFR2/BMP4/ID4/NTN4/TYMS/FRZB/TFCP2L1/IGFBP5/GATA3/TNC/SOSTDC1/PSAPL1/PCK1	20
BP	GO:0070482	response to oxygen levels	17/344	343/18870	0.000200715	0.00525829	0.00396962	TGFBR3/HIF1A/SFRP1/PGF/HSD11B2/EEF2K/PTGIS/FGFR2/CCNA2/AQP1/PLOD1/THBS1/MMP14/PDPN/IL1A/PTGS2/PCK1	17
BP	GO:0045933	positive regulation of muscle contraction	6/344	47/18870	0.000200894	0.00525829	0.00396962	TACR1/KIT/GSTO1/SPHK1/SPX/PTGS2	6
BP	GO:0140353	lipid export from cell	6/344	47/18870	0.000200894	0.00525829	0.00396962	CRY2/INHBA/IL1A/AGTR1/PTGS2/GAL	6
BP	GO:0000281	mitotic cytokinesis	8/344	88/18870	0.000203503	0.00529109	0.00399438	KIF23/KIF4A/CDCA8/CEP55/ANLN/PLK1/STMN1/KIF20A	8
BP	GO:0010466	negative regulation of peptidase activity	10/344	137/18870	0.000210676	0.00544129	0.00410777	MIR29C/MIR24-1/AQP1/SERPINA5/THBS1/CSTB/SERPINA3/SERPINH1/SERPINA12/CARD18	10
BP	GO:0061437	renal system vasculature development	5/344	31/18870	0.000225006	0.00572616	0.00432283	BMP4/OSR1/GPR4/AQP1/PDGFD	5
BP	GO:0061440	kidney vasculature development	5/344	31/18870	0.000225006	0.00572616	0.00432283	BMP4/OSR1/GPR4/AQP1/PDGFD	5
BP	GO:1903587	regulation of blood vessel endothelial cell proliferation involved in sprouting angiogenesis	6/344	48/18870	0.00022611	0.00572616	0.00432283	MIR27B/MIR29C/MIR24-1/MIR149/THBS1/AGTR1	6
BP	GO:0090130	tissue migration	18/344	380/18870	0.000229092	0.00576425	0.00435158	TACR1/WNT5A/HIF1A/KIT/MIR27B/MIR29C/PLPP3/MIR24-1/ANLN/GREM1/MIR149/ADAMTS9/GATA3/S100A12/THBS1/CCN3/MIR200A/PTGS2	18
BP	GO:0036293	response to decreased oxygen levels	16/344	315/18870	0.000233613	0.00584033	0.00440902	TGFBR3/HIF1A/SFRP1/PGF/HSD11B2/EEF2K/PTGIS/FGFR2/CCNA2/AQP1/PLOD1/THBS1/MMP14/IL1A/PTGS2/PCK1	16
BP	GO:0043542	endothelial cell migration	15/344	284/18870	0.00024003	0.00596253	0.00450127	WNT5A/HIF1A/MIR27B/MIR29C/PLPP3/MIR24-1/GREM1/MIR149/ADAMTS9/GATA3/S100A12/THBS1/CCN3/MIR200A/PTGS2	15
BP	GO:0043588	skin development	16/344	317/18870	0.000250807	0.0061908	0.0046736	WNT5A/POU2F3/FGFR2/WNT16/KRT7/LCE5A/TXNIP/TNFRSF19/KRT77/LRP4/IGFBP5/STMN1/SOSTDC1/INHBA/IL1A/GAL	16
BP	GO:0044344	cellular response to fibroblast growth factor stimulus	9/344	115/18870	0.000258536	0.00634145	0.00478733	WNT5A/SFRP1/FGFR2/FGFR3/RUNX2/MIR149/GATA3/FAM20C/THBS1	9
BP	GO:0061037	negative regulation of cartilage development	5/344	32/18870	0.000262723	0.00636959	0.00480857	BMP4/ADAMTS12/GREM1/FRZB/CCN4	5
BP	GO:0006936	muscle contraction	17/344	351/18870	0.00026295	0.00636959	0.00480857	TACR1/STAC2/KIT/ANK2/TPM4/GSTM2/GSTO1/MYH11/SPHK1/EHD3/MYH14/SPX/SCN4B/PTGS2/MYL11/MYL1/FXYD1	17
BP	GO:0048066	developmental pigmentation	6/344	50/18870	0.000283984	0.00683666	0.00516117	DCT/SOX10/TYR/KIT/TYRP1/ADAMTS9	6
BP	GO:1901987	regulation of cell cycle phase transition	20/344	456/18870	0.00028744	0.00687741	0.00519193	AURKA/BUB1/TRIP13/DLGAP5/CDCA5/MIR29C/CDCA8/NDC80/FAM107A/H2AX/BUB1B/CDC45/IER3/CDC20/ANLN/CDK1/ZWINT/PLK1/INHBA/CCNB1	20
BP	GO:0042303	molting cycle	9/344	117/18870	0.000294153	0.0069527	0.00524878	WNT5A/FGFR2/TNFRSF19/LRP4/IGFBP5/SOSTDC1/INHBA/PTGS2/GAL	9
BP	GO:0042633	hair cycle	9/344	117/18870	0.000294153	0.0069527	0.00524878	WNT5A/FGFR2/TNFRSF19/LRP4/IGFBP5/SOSTDC1/INHBA/PTGS2/GAL	9
BP	GO:0001942	hair follicle development	8/344	93/18870	0.000298052	0.00700244	0.00528632	WNT5A/FGFR2/TNFRSF19/LRP4/IGFBP5/SOSTDC1/INHBA/GAL	8
BP	GO:0048799	animal organ maturation	5/344	33/18870	0.000305052	0.00710303	0.00536226	ZBTB16/FGFR3/ADAMTS12/GREM1/GATA3	5
BP	GO:0002548	monocyte chemotaxis	7/344	71/18870	0.000307798	0.00710303	0.00536226	CX3CL1/GREM1/S100A12/SLAMF8/CCN3/CCL14/CCL21	7
BP	GO:0090307	mitotic spindle assembly	7/344	71/18870	0.000307798	0.00710303	0.00536226	KIF23/KIF4A/CDCA8/CDC20/KIFC1/PLK1/TPX2	7
BP	GO:0048660	regulation of smooth muscle cell proliferation	11/344	171/18870	0.000310809	0.00713032	0.00538286	TACR1/CX3CL1/MIR27B/FGFR2/BMP4/NDRG2/PDGFD/CCN4/IGFBP5/THBS1/PTGS2	11
BP	GO:0090287	regulation of cellular response to growth factor stimulus	17/344	357/18870	0.000320043	0.00729922	0.00551037	TGFBR3/WNT5A/HIF1A/SFRP1/TNXB/MIR27B/BMP4/ADAMTS12/RUNX2/GREM1/MIR149/CHST11/LTBP4/GATA3/FAM20C/THBS1/SOSTDC1	17
BP	GO:0060602	branch elongation of an epithelium	4/344	19/18870	0.000338724	0.00768036	0.0057981	WNT5A/FGFR2/BMP4/TNC	4
BP	GO:0050680	negative regulation of epithelial cell proliferation	11/344	173/18870	0.000343371	0.00774073	0.00584367	TGFBR3/WNT5A/SFRP1/FGFR2/BMP4/MIR29C/MIR24-1/MAGED1/MIR149/GATA3/THBS1	11
BP	GO:0001935	endothelial cell proliferation	12/344	202/18870	0.000348567	0.00780781	0.00589432	WNT5A/HIF1A/PGF/MIR27B/BMP4/MIR29C/MIR24-1/MYDGF/MIR149/THBS1/MMP14/AGTR1	12
BP	GO:0045598	regulation of fat cell differentiation	10/344	146/18870	0.00035209	0.00780781	0.00589432	WNT5A/SFRP1/ZBTB16/MIR27B/ID4/FRZB/CCN4/PTGS2/MMP11/LPL	10
BP	GO:0090183	regulation of kidney development	5/344	34/18870	0.000352353	0.00780781	0.00589432	BMP4/OSR1/MAGED1/GREM1/GATA3	5
BP	GO:0001763	morphogenesis of a branching structure	12/344	203/18870	0.000364531	0.00803203	0.00606359	WNT5A/SOX10/SFRP1/FGFR2/BMP4/MAGED1/GREM1/NTN4/COL4A1/TNC/CTSZ/MMP14	12
BP	GO:0022404	molting cycle process	8/344	96/18870	0.000370206	0.00805571	0.00608146	WNT5A/FGFR2/TNFRSF19/LRP4/IGFBP5/SOSTDC1/INHBA/GAL	8
BP	GO:0022405	hair cycle process	8/344	96/18870	0.000370206	0.00805571	0.00608146	WNT5A/FGFR2/TNFRSF19/LRP4/IGFBP5/SOSTDC1/INHBA/GAL	8
BP	GO:2000377	regulation of reactive oxygen species metabolic process	10/344	147/18870	0.000371802	0.00805571	0.00608146	HIF1A/FBLN5/MIR27B/MIR24-1/IER3/FOXM1/THBS1/CYBA/RAC2/AGTR1	10
BP	GO:0045778	positive regulation of ossification	6/344	53/18870	0.00039191	0.00839808	0.00633993	TACR1/WNT5A/ZBTB16/BMP4/OSR1/FAM20C	6
BP	GO:0048146	positive regulation of fibroblast proliferation	6/344	53/18870	0.00039191	0.00839808	0.00633993	WNT5A/CCNA2/AQP1/SPHK1/PDGFD/CCNB1	6
BP	GO:0001666	response to hypoxia	15/344	298/18870	0.00040022	0.00850544	0.00642098	TGFBR3/HIF1A/SFRP1/PGF/HSD11B2/PTGIS/FGFR2/CCNA2/AQP1/PLOD1/THBS1/MMP14/IL1A/PTGS2/PCK1	15
BP	GO:0022612	gland morphogenesis	9/344	122/18870	0.000401282	0.00850544	0.00642098	WNT5A/SFRP1/FGFR2/BMP4/ID4/NTN4/IGFBP5/TNC/SOSTDC1	9
BP	GO:0072079	nephron tubule formation	4/344	20/18870	0.000417353	0.00879825	0.00664203	OSR1/GREM1/IRX1/GATA3	4
BP	GO:0045667	regulation of osteoblast differentiation	10/344	150/18870	0.000436535	0.00915316	0.00690996	SFRP1/FGFR2/BMP4/MIR24-1/RUNX2/GREM1/HIF1A-AS2/CCN4/IGFBP5/FAM20C	10
BP	GO:0001952	regulation of cell-matrix adhesion	9/344	125/18870	0.000479708	0.00995783	0.00751742	CX3CL1/SFRP1/MIR29C/FAM107A/GREM1/MMP12/THBS1/MMP14/CCL21	9
BP	GO:0002686	negative regulation of leukocyte migration	6/344	55/18870	0.000480018	0.00995783	0.00751742	MMP28/MIR24-1/GREM1/SLAMF8/CCN3/CCL21	6
BP	GO:0016331	morphogenesis of embryonic epithelium	10/344	152/18870	0.000484691	0.0100016	0.00755043	WNT5A/HIF1A/SFRP1/FGFR2/BMP4/WNT16/OSR1/GREM1/IRX1/GATA3	10
BP	GO:2000177	regulation of neural precursor cell proliferation	8/344	100/18870	0.00048791	0.010015	0.00756057	CDON/WNT5A/DCT/SOX10/HIF1A/CX3CL1/ID4/ACAN	8
BP	GO:0001936	regulation of endothelial cell proliferation	11/344	181/18870	0.000503796	0.0102869	0.00776588	WNT5A/HIF1A/PGF/MIR27B/BMP4/MIR29C/MIR24-1/MYDGF/MIR149/THBS1/AGTR1	11
BP	GO:0048608	reproductive structure development	15/344	305/18870	0.000510032	0.01036	0.00782104	WNT5A/SFRP1/KIT/FGFR2/BMP4/SLIT3/OSR1/ID4/GFRA1/GATA3/TNC/INHBA/PSAPL1/MMP14/IL1A	15
BP	GO:0003206	cardiac chamber morphogenesis	9/344	127/18870	0.000538671	0.0108851	0.00821741	TGFBR3/WNT5A/HIF1A/FGFR2/BMP4/DHRS3/SLIT3/CPE/GATA3	9
BP	GO:0010720	positive regulation of cell development	19/344	444/18870	0.000547989	0.0110163	0.00831647	CDON/DCT/PNP/SOX10/HIF1A/CX3CL1/KIT/ZBTB16/EEF2K/AURKA/BMP4/NTRK2/SEMA7A/ID4/IL34/GATA3/MMP14/PCK1/ACAN	19
BP	GO:0046879	hormone secretion	15/344	308/18870	0.000564445	0.0112889	0.00852227	TACR1/HIF1A/PLA2G6/SFRP1/CRY2/TRPV6/AQP1/CPE/IL11/LTBP4/GATA3/INHBA/CCN3/AGTR1/GAL	15
BP	GO:0010951	negative regulation of endopeptidase activity	9/344	128/18870	0.000570306	0.0112903	0.00852336	MIR29C/MIR24-1/AQP1/SERPINA5/THBS1/SERPINA3/SERPINH1/SERPINA12/CARD18	9
BP	GO:0098773	skin epidermis development	9/344	128/18870	0.000570306	0.0112903	0.00852336	WNT5A/FGFR2/TNFRSF19/LRP4/IGFBP5/STMN1/SOSTDC1/INHBA/GAL	9
BP	GO:0007080	mitotic metaphase chromosome alignment	6/344	57/18870	0.000582829	0.0113812	0.00859194	CDCA5/CDCA8/NDC80/KIF2C/KIFC1/CCNB1	6
BP	GO:0042733	embryonic digit morphogenesis	6/344	57/18870	0.000582829	0.0113812	0.00859194	WNT5A/ZBTB16/BMP4/OSR1/LRP4/CHST11	6
BP	GO:0061458	reproductive system development	15/344	309/18870	0.00058365	0.0113812	0.00859194	WNT5A/SFRP1/KIT/FGFR2/BMP4/SLIT3/OSR1/ID4/GFRA1/GATA3/TNC/INHBA/PSAPL1/MMP14/IL1A	15
BP	GO:0072006	nephron development	10/344	156/18870	0.00059428	0.0114259	0.00862573	BMP4/OSR1/GPR4/AQP1/MAGED1/GREM1/PDGFD/IRX1/GATA3/NID1	10
BP	GO:0097530	granulocyte migration	10/344	156/18870	0.00059428	0.0114259	0.00862573	CX3CL1/XG/IL34/S100A12/THBS1/SLAMF8/CCL14/IL1A/RAC2/CCL21	10
BP	GO:0001823	mesonephros development	8/344	103/18870	0.000594734	0.0114259	0.00862573	SFRP1/ZBTB16/FGFR2/BMP4/OSR1/MAGED1/GREM1/GATA3	8
BP	GO:0007143	female meiotic nuclear division	5/344	38/18870	0.000598834	0.0114483	0.00864261	AURKA/TRIP13/NDC80/TOP2A/PLK1	5
BP	GO:0072111	cell proliferation involved in kidney development	4/344	22/18870	0.000612255	0.0116478	0.0087932	BMP4/OSR1/PDGFD/GATA3	4
BP	GO:0061326	renal tubule development	8/344	104/18870	0.00063427	0.0119325	0.00900814	BMP4/OSR1/AQP1/MAGED1/GREM1/COL4A1/IRX1/GATA3	8
BP	GO:0033044	regulation of chromosome organization	13/344	247/18870	0.000636399	0.0119325	0.00900814	BUB1/TRIP13/DLGAP5/CDCA8/NDC80/BUB1B/CDC20/CDK1/TACC3/TOP2A/ZWINT/PLK1/CCNB1	13
BP	GO:0045926	negative regulation of growth	13/344	247/18870	0.000636399	0.0119325	0.00900814	WNT5A/HIF1A/SFRP1/PTPRS/SLIT3/FGFR3/SEMA7A/SEMA6B/GREM1/FRZB/IGFBP5/INHBA/CCN3	13
BP	GO:0072172	mesonephric tubule formation	3/344	10/18870	0.000655288	0.0122279	0.00923113	OSR1/GREM1/GATA3	3
BP	GO:0061333	renal tubule morphogenesis	7/344	81/18870	0.000689208	0.0127996	0.00966274	BMP4/OSR1/MAGED1/GREM1/COL4A1/IRX1/GATA3	7
BP	GO:0002689	negative regulation of leukocyte chemotaxis	4/344	23/18870	0.000730577	0.0135036	0.0101942	MMP28/GREM1/SLAMF8/CCN3	4
BP	GO:0051225	spindle assembly	9/344	133/18870	0.000752165	0.013837	0.0104459	KIF23/KIF4A/AURKA/CDCA8/NDC80/CDC20/KIFC1/PLK1/TPX2	9
BP	GO:0001953	negative regulation of cell-matrix adhesion	5/344	40/18870	0.000762011	0.0138697	0.0104706	MIR29C/FAM107A/MMP12/THBS1/MMP14	5
BP	GO:0032570	response to progesterone	5/344	40/18870	0.000762011	0.0138697	0.0104706	TACR1/SOX10/TXNIP/TYMS/THBS1	5
BP	GO:0048144	fibroblast proliferation	8/344	107/18870	0.000765769	0.0138697	0.0104706	WNT5A/SFRP1/CCNA2/AQP1/CDK1/SPHK1/PDGFD/CCNB1	8
BP	GO:0051785	positive regulation of nuclear division	6/344	60/18870	0.000768171	0.0138697	0.0104706	WNT5A/AURKA/DLGAP5/CDC20/SPHK1/IL1A	6
BP	GO:0009914	hormone transport	15/344	319/18870	0.000808421	0.0145121	0.0109555	TACR1/HIF1A/PLA2G6/SFRP1/CRY2/TRPV6/AQP1/CPE/IL11/LTBP4/GATA3/INHBA/CCN3/AGTR1/GAL	15
BP	GO:0003279	cardiac septum development	8/344	108/18870	0.000814173	0.0145121	0.0109555	TGFBR3/WNT5A/ANK2/FGFR2/BMP4/DHRS3/SLIT3/GATA3	8
BP	GO:0016055	Wnt signaling pathway	19/344	459/18870	0.000815712	0.0145121	0.0109555	WNT5A/SOX10/SFRP1/FGFR2/WNT16/MIR224/MIR29C/PLPP3/NDRG2/GREM1/TMEM132A/LRP4/CPE/FRZB/CCN4/GATA3/SOSTDC1/DKK2/NID1	19
BP	GO:2000146	negative regulation of cell motility	17/344	388/18870	0.00081863	0.0145121	0.0109555	MMP28/CX3CL1/SFRP1/BMP4/MIR224/MIR29C/MIR24-1/GREM1/MIR149/ADAMTS9/IGFBP5/GATA3/PODN/THBS1/SLAMF8/CCN3/CCL21	17
BP	GO:0072210	metanephric nephron development	5/344	41/18870	0.000855038	0.0150863	0.011389	BMP4/OSR1/AQP1/GREM1/IRX1	5
BP	GO:0198738	cell-cell signaling by wnt	19/344	461/18870	0.000858757	0.0150863	0.011389	WNT5A/SOX10/SFRP1/FGFR2/WNT16/MIR224/MIR29C/PLPP3/NDRG2/GREM1/TMEM132A/LRP4/CPE/FRZB/CCN4/GATA3/SOSTDC1/DKK2/NID1	19
BP	GO:0040037	negative regulation of fibroblast growth factor receptor signaling pathway	4/344	24/18870	0.000864193	0.0151137	0.0114097	WNT5A/MIR149/GATA3/THBS1	4
BP	GO:0002551	mast cell chemotaxis	3/344	11/18870	0.000888883	0.0151382	0.0114282	PGF/KIT/RAC2	3
BP	GO:0035812	renal sodium excretion	3/344	11/18870	0.000888883	0.0151382	0.0114282	ATP6V1B1/SPX/AGTR1	3
BP	GO:0051256	mitotic spindle midzone assembly	3/344	11/18870	0.000888883	0.0151382	0.0114282	KIF23/KIF4A/CDCA8	3
BP	GO:0060601	lateral sprouting from an epithelium	3/344	11/18870	0.000888883	0.0151382	0.0114282	WNT5A/FGFR2/BMP4	3
BP	GO:0072178	nephric duct morphogenesis	3/344	11/18870	0.000888883	0.0151382	0.0114282	BMP4/OSR1/GATA3	3
BP	GO:1904238	pericyte cell differentiation	3/344	11/18870	0.000888883	0.0151382	0.0114282	BMP4/OSR1/GPR4	3
BP	GO:0022617	extracellular matrix disassembly	6/344	62/18870	0.000914981	0.0154477	0.0116619	MMP12/MMP8/MMP14/PDPN/ADAMTS4/MMP11	6
BP	GO:1903053	regulation of extracellular matrix organization	6/344	62/18870	0.000914981	0.0154477	0.0116619	TNXB/MIR27B/COLGALT1/NID1/PDPN/ANGPTL7	6
BP	GO:0072175	epithelial tube formation	9/344	137/18870	0.000929484	0.0156249	0.0117957	WNT5A/HIF1A/SFRP1/FGFR2/BMP4/OSR1/GREM1/IRX1/GATA3	9
BP	GO:0061351	neural precursor cell proliferation	10/344	166/18870	0.000960398	0.0160753	0.0121357	CDON/WNT5A/DCT/SOX10/HIF1A/CX3CL1/FGFR2/MELK/ID4/ACAN	10
BP	GO:0032611	interleukin-1 beta production	8/344	111/18870	0.000974306	0.0161008	0.0121549	WNT5A/CX3CL1/MIR27B/SPHK1/PYDC1/S1PR3/CARD18/LPL	8
BP	GO:0032651	regulation of interleukin-1 beta production	8/344	111/18870	0.000974306	0.0161008	0.0121549	WNT5A/CX3CL1/MIR27B/SPHK1/PYDC1/S1PR3/CARD18/LPL	8
BP	GO:0071347	cellular response to interleukin-1	8/344	111/18870	0.000974306	0.0161008	0.0121549	HIF1A/CX3CL1/SFRP1/PTGIS/ADAMTS12/CCL14/PCK1/CCL21	8
BP	GO:0033273	response to vitamin	7/344	86/18870	0.000985722	0.0162207	0.0122455	TYR/SFRP1/RUNX2/TYMS/TNC/IL1A/PTGS2	7
BP	GO:0030318	melanocyte differentiation	4/344	25/18870	0.00101414	0.0164298	0.0124033	SOX10/KIT/TYRP1/ADAMTS9	4
BP	GO:0032331	negative regulation of chondrocyte differentiation	4/344	25/18870	0.00101414	0.0164298	0.0124033	BMP4/ADAMTS12/GREM1/CCN4	4
BP	GO:0035988	chondrocyte proliferation	4/344	25/18870	0.00101414	0.0164298	0.0124033	FGFR3/MUSTN1/CCN3/MMP14	4
BP	GO:0007369	gastrulation	11/344	197/18870	0.00101528	0.0164298	0.0124033	WNT5A/SFRP1/FGFR2/BMP4/COL12A1/PLPP3/OSR1/MMP8/INHBA/COL6A1/MMP14	11
BP	GO:0003205	cardiac chamber development	10/344	168/18870	0.00105217	0.0169565	0.0128009	TGFBR3/WNT5A/HIF1A/ANK2/FGFR2/BMP4/DHRS3/SLIT3/CPE/GATA3	10
BP	GO:0060412	ventricular septum morphogenesis	5/344	43/18870	0.00106614	0.0170407	0.0128645	TGFBR3/WNT5A/FGFR2/BMP4/SLIT3	5
BP	GO:0060443	mammary gland morphogenesis	5/344	43/18870	0.00106614	0.0170407	0.0128645	WNT5A/FGFR2/BMP4/IGFBP5/SOSTDC1	5
BP	GO:0090090	negative regulation of canonical Wnt signaling pathway	9/344	140/18870	0.0010836	0.0172491	0.0130218	WNT5A/SOX10/SFRP1/MIR29C/GREM1/LRP4/FRZB/SOSTDC1/DKK2	9
BP	GO:0090068	positive regulation of cell cycle process	13/344	262/18870	0.00109467	0.0172604	0.0130303	WNT5A/KIF23/AURKA/BUB1/DLGAP5/CDCA5/CDCA8/NDC80/CDC20/CDK1/SPHK1/CCNB1/IL1A	13
BP	GO:0048562	embryonic organ morphogenesis	14/344	295/18870	0.00109555	0.0172604	0.0130303	LRIG3/WNT5A/ATP6V1B1/HIF1A/FGFR2/BMP4/WNT16/MICAL2/OSR1/RUNX2/FRZB/CHST11/GATA3/MMP14	14
BP	GO:0048705	skeletal system morphogenesis	12/344	230/18870	0.001098	0.0172604	0.0130303	SFRP1/FGFR2/BMP4/DHRS3/OSR1/FGFR3/RUNX2/GREM1/CHST11/BMP1/MMP14/SERPINH1	12
BP	GO:0046777	protein autophosphorylation	11/344	199/18870	0.00110201	0.0172604	0.0130303	KIT/EEF2K/AURKA/FGFR2/NTRK2/FGFR3/MELK/GREM1/PDGFD/FAM20C/HCK	11
BP	GO:1904064	positive regulation of cation transmembrane transport	9/344	141/18870	0.00113933	0.0177079	0.0133682	STAC2/CX3CL1/ANK2/GSTM2/GSTO1/PLP1/CHP2/GAL/FXYD1	9
BP	GO:0010594	regulation of endothelial cell migration	12/344	231/18870	0.00113967	0.0177079	0.0133682	WNT5A/HIF1A/MIR27B/MIR29C/PLPP3/MIR24-1/MIR149/ADAMTS9/GATA3/THBS1/MIR200A/PTGS2	12
BP	GO:0000022	mitotic spindle elongation	3/344	12/18870	0.00116923	0.0179839	0.0135765	KIF23/KIF4A/CDCA8	3
BP	GO:0060442	branching involved in prostate gland morphogenesis	3/344	12/18870	0.00116923	0.0179839	0.0135765	SFRP1/FGFR2/BMP4	3
BP	GO:0010812	negative regulation of cell-substrate adhesion	6/344	65/18870	0.00117458	0.0179839	0.0135765	CX3CL1/MIR29C/FAM107A/MMP12/THBS1/MMP14	6
BP	GO:1903588	negative regulation of blood vessel endothelial cell proliferation involved in sprouting angiogenesis	4/344	26/18870	0.00118146	0.0179839	0.0135765	MIR29C/MIR24-1/MIR149/THBS1	4
BP	GO:1905523	positive regulation of macrophage migration	4/344	26/18870	0.00118146	0.0179839	0.0135765	CX3CL1/IL34/THBS1/MMP14	4
BP	GO:0045840	positive regulation of mitotic nuclear division	5/344	44/18870	0.00118509	0.0179839	0.0135765	AURKA/DLGAP5/CDC20/SPHK1/IL1A	5
BP	GO:0051897	positive regulation of phosphatidylinositol 3-kinase/protein kinase B signal transduction	10/344	171/18870	0.00120319	0.0181713	0.013718	CX3CL1/KIT/WNT16/NTRK2/MYDGF/PDGFD/IGFBP5/GATA3/THBS1/CCL21	10
BP	GO:0048145	regulation of fibroblast proliferation	7/344	89/18870	0.00120676	0.0181713	0.013718	WNT5A/SFRP1/CCNA2/AQP1/SPHK1/PDGFD/CCNB1	7
BP	GO:0045787	positive regulation of cell cycle	15/344	334/18870	0.00128095	0.0192143	0.0145054	WNT5A/KIF23/AURKA/FGFR2/EIF4EBP1/BUB1/DLGAP5/CDCA5/CDCA8/NDC80/CDC20/CDK1/SPHK1/CCNB1/IL1A	15
BP	GO:0048701	embryonic cranial skeleton morphogenesis	5/344	45/18870	0.00131359	0.0196283	0.0148179	FGFR2/BMP4/RUNX2/CHST11/MMP14	5
BP	GO:0045861	negative regulation of proteolysis	12/344	235/18870	0.00131968	0.0196441	0.0148299	MIR29C/MIR24-1/AQP1/SERPINA5/THBS1/PBK/CSTB/SERPINA3/CTSZ/SERPINH1/SERPINA12/CARD18	12
BP	GO:0070371	ERK1 and ERK2 cascade	15/344	336/18870	0.00135872	0.0201484	0.0152105	CX3CL1/MIR27B/FGFR2/BMP4/FGFR3/NDRG2/MIR24-1/SEMA7A/CDK1/PDGFD/CAVIN3/INHBA/CCL14/IL1A/CCL21	15
BP	GO:0035929	steroid hormone secretion	4/344	27/18870	0.0013672	0.0201617	0.0152206	CRY2/INHBA/AGTR1/GAL	4
BP	GO:0061640	cytoskeleton-dependent cytokinesis	8/344	117/18870	0.00136996	0.0201617	0.0152206	KIF23/KIF4A/CDCA8/CEP55/ANLN/PLK1/STMN1/KIF20A	8
BP	GO:0071300	cellular response to retinoic acid	6/344	67/18870	0.00137666	0.0201842	0.0152375	WNT5A/FGFR2/OSR1/AQP1/TNC/PCK1	6
BP	GO:0030336	negative regulation of cell migration	16/344	373/18870	0.0014382	0.0208634	0.0157503	MMP28/CX3CL1/SFRP1/BMP4/MIR224/MIR29C/MIR24-1/GREM1/MIR149/ADAMTS9/IGFBP5/PODN/THBS1/SLAMF8/CCN3/CCL21	16
BP	GO:0055078	sodium ion homeostasis	5/344	46/18870	0.00145208	0.0208634	0.0157503	CYP4F12/ATP6V1B1/SPX/IL1A/AGTR1	5
BP	GO:1902622	regulation of neutrophil migration	5/344	46/18870	0.00145208	0.0208634	0.0157503	XG/SLAMF8/IL1A/RAC2/CCL21	5
BP	GO:0035107	appendage morphogenesis	9/344	146/18870	0.00145385	0.0208634	0.0157503	WNT5A/ZBTB16/FGFR2/BMP4/OSR1/RUNX2/GREM1/LRP4/CHST11	9
BP	GO:0035108	limb morphogenesis	9/344	146/18870	0.00145385	0.0208634	0.0157503	WNT5A/ZBTB16/FGFR2/BMP4/OSR1/RUNX2/GREM1/LRP4/CHST11	9
BP	GO:0034284	response to monosaccharide	11/344	206/18870	0.00145509	0.0208634	0.0157503	HIF1A/PLA2G6/TXNIP/RUNX2/THBS1/COL6A3/IL1A/PTGS2/PCK1/GPAM/LPL	11
BP	GO:0007144	female meiosis I	3/344	13/18870	0.00149955	0.021344	0.0161131	AURKA/TRIP13/NDC80	3
BP	GO:0090435	protein localization to nuclear envelope	3/344	13/18870	0.00149955	0.021344	0.0161131	LMNB2/PLK1/LMNB1	3
BP	GO:0023061	signal release	19/344	484/18870	0.00151192	0.0213702	0.0161329	TACR1/HIF1A/PLA2G6/SFRP1/CRY2/TRPV6/DYSF/AQP1/TMEM132A/CPE/IL11/LTBP4/GATA3/INHBA/CCN3/IL1A/AGTR1/PTGS2/GAL	19
BP	GO:2000241	regulation of reproductive process	11/344	207/18870	0.00151235	0.0213702	0.0161329	TACR1/WNT5A/SFRP1/KIT/AURKA/BMP4/TRIP13/CDC20/HPGDS/INHBA/IL1A	11
BP	GO:0031032	actomyosin structure organization	11/344	208/18870	0.00157145	0.0220586	0.0166526	TACR1/CGNL1/SFRP1/PGM5/MYH11/ANLN/MIR149/MYH14/KRT8/STMN1/CDC42BPG	11
BP	GO:0010758	regulation of macrophage chemotaxis	4/344	28/18870	0.00157238	0.0220586	0.0166526	MMP28/IL34/THBS1/SLAMF8	4
BP	GO:0032835	glomerulus development	6/344	69/18870	0.00160424	0.0223553	0.0168766	BMP4/OSR1/GPR4/AQP1/PDGFD/NID1	6
BP	GO:0030326	embryonic limb morphogenesis	8/344	120/18870	0.00161073	0.0223553	0.0168766	WNT5A/ZBTB16/BMP4/OSR1/RUNX2/GREM1/LRP4/CHST11	8
BP	GO:0035113	embryonic appendage morphogenesis	8/344	120/18870	0.00161073	0.0223553	0.0168766	WNT5A/ZBTB16/BMP4/OSR1/RUNX2/GREM1/LRP4/CHST11	8
BP	GO:0050769	positive regulation of neurogenesis	12/344	242/18870	0.00169116	0.0233883	0.0176565	CDON/DCT/SOX10/HIF1A/CX3CL1/KIT/EEF2K/NTRK2/SEMA7A/ID4/IL34/ACAN	12
BP	GO:0021537	telencephalon development	13/344	276/18870	0.00174464	0.0240427	0.0181505	CDON/WNT5A/HIF1A/PTPRS/BMP4/NTRK2/H2AX/AQP1/SEMA7A/ID4/SEMA6B/TACC3/INHBA	13
BP	GO:0072073	kidney epithelium development	9/344	150/18870	0.00175279	0.0240563	0.0181607	SFRP1/FGFR2/BMP4/OSR1/AQP1/MAGED1/GREM1/IRX1/GATA3	9
BP	GO:0003073	regulation of systemic arterial blood pressure	7/344	95/18870	0.00176413	0.0240563	0.0181607	TACR1/CYP4F12/HSD11B2/IER3/SPX/CTSZ/AGTR1	7
BP	GO:0014033	neural crest cell differentiation	7/344	95/18870	0.00176413	0.0240563	0.0181607	SOX10/HIF1A/SFRP1/BMP4/SEMA7A/SEMA6B/FRZB	7
BP	GO:0001558	regulation of cell growth	17/344	417/18870	0.0017791	0.0241759	0.018251	WNT5A/SFRP1/PTPRS/SLIT3/FAM107A/SEMA7A/SEMA6B/SPHK1/GREM1/FRZB/IGFBP5/LTBP4/TNC/INHBA/CCN3/MMP14/AGTR1	17
BP	GO:0007588	excretion	4/344	29/18870	0.00179804	0.0242234	0.0182869	TACR1/ATP6V1B1/SPX/AGTR1	4
BP	GO:0070977	bone maturation	4/344	29/18870	0.00179804	0.0242234	0.0182869	ZBTB16/FGFR3/ADAMTS12/GREM1	4
BP	GO:0090596	sensory organ morphogenesis	13/344	277/18870	0.00180123	0.0242234	0.0182869	CDON/LRIG3/WNT5A/ATP6V1B1/HIF1A/FGFR2/BMP4/WNT16/NTRK2/OSR1/AQP1/FRZB/GATA3	13
BP	GO:0035148	tube formation	9/344	151/18870	0.00183472	0.024589	0.0185629	WNT5A/HIF1A/SFRP1/FGFR2/BMP4/OSR1/GREM1/IRX1/GATA3	9
BP	GO:0051231	spindle elongation	3/344	14/18870	0.00188288	0.0247373	0.0186748	KIF23/KIF4A/CDCA8	3
BP	GO:0051255	spindle midzone assembly	3/344	14/18870	0.00188288	0.0247373	0.0186748	KIF23/KIF4A/CDCA8	3
BP	GO:0070243	regulation of thymocyte apoptotic process	3/344	14/18870	0.00188288	0.0247373	0.0186748	WNT5A/HIF1A/BMP4	3
BP	GO:0097531	mast cell migration	3/344	14/18870	0.00188288	0.0247373	0.0186748	PGF/KIT/RAC2	3
BP	GO:1905522	negative regulation of macrophage migration	3/344	14/18870	0.00188288	0.0247373	0.0186748	MMP28/MIR24-1/SLAMF8	3
BP	GO:0030282	bone mineralization	8/344	123/18870	0.00188384	0.0247373	0.0186748	HIF1A/FGFR2/BMP4/OSR1/FGFR3/GREM1/FAM20C/PTGS2	8
BP	GO:0070372	regulation of ERK1 and ERK2 cascade	14/344	313/18870	0.00190952	0.0249519	0.0188369	CX3CL1/MIR27B/FGFR2/BMP4/FGFR3/NDRG2/MIR24-1/SEMA7A/PDGFD/CAVIN3/INHBA/CCL14/IL1A/CCL21	14
BP	GO:0050729	positive regulation of inflammatory response	9/344	152/18870	0.00191969	0.0249519	0.0188369	WNT5A/CX3CL1/GPR4/CCN4/MMP8/S100A12/AGTR1/PTGS2/LPL	9
BP	GO:0035987	endodermal cell differentiation	5/344	49/18870	0.00193218	0.0249519	0.0188369	COL12A1/MMP8/INHBA/COL6A1/MMP14	5
BP	GO:0048546	digestive tract morphogenesis	5/344	49/18870	0.00193218	0.0249519	0.0188369	WNT5A/SOX10/HIF1A/SFRP1/FGFR2	5
BP	GO:2001259	positive regulation of cation channel activity	5/344	49/18870	0.00193218	0.0249519	0.0188369	STAC2/ANK2/GSTM2/GSTO1/GAL	5
BP	GO:0048863	stem cell differentiation	12/344	246/18870	0.00193948	0.0249636	0.0188456	SOX10/HIF1A/SFRP1/KIT/FGFR2/BMP4/OSR1/SEMA7A/SEMA6B/RUNX2/GREM1/FRZB	12
BP	GO:0002064	epithelial cell development	11/344	214/18870	0.00196703	0.0252349	0.0190505	ARHGEF26/WNT5A/HIF1A/PTPRS/BMP4/GPR4/TYMS/FRZB/TFCP2L1/S1PR3/IL1A	11
BP	GO:0060411	cardiac septum morphogenesis	6/344	72/18870	0.00199785	0.0254628	0.0192225	TGFBR3/WNT5A/FGFR2/BMP4/DHRS3/SLIT3	6
BP	GO:1904888	cranial skeletal system development	6/344	72/18870	0.00199785	0.0254628	0.0192225	FGFR2/BMP4/CEP55/RUNX2/CHST11/MMP14	6
BP	GO:1904062	regulation of monoatomic cation transmembrane transport	14/344	315/18870	0.00202491	0.0257236	0.0194194	STAC2/CX3CL1/ANK2/GSTM2/GSTO1/PPIF/OSR1/MIR24-1/PLP1/CHP2/SCN4B/CYBA/GAL/FXYD1	14
BP	GO:0016049	cell growth	19/344	497/18870	0.00204066	0.0257298	0.0194241	WNT5A/SFRP1/PTPRS/AURKA/SLIT3/FAM107A/MIR24-1/SEMA7A/SEMA6B/SPHK1/GREM1/FRZB/IGFBP5/LTBP4/TNC/INHBA/CCN3/MMP14/AGTR1	19
BP	GO:0060441	epithelial tube branching involved in lung morphogenesis	4/344	30/18870	0.00204519	0.0257298	0.0194241	FGFR2/BMP4/TNC/CTSZ	4
BP	GO:1901021	positive regulation of calcium ion transmembrane transporter activity	4/344	30/18870	0.00204519	0.0257298	0.0194241	STAC2/ANK2/GSTM2/GSTO1	4
BP	GO:0051896	regulation of phosphatidylinositol 3-kinase/protein kinase B signal transduction	12/344	248/18870	0.00207442	0.0259833	0.0196155	CX3CL1/KIT/WNT16/NTRK2/MIR29C/MYDGF/PDGFD/IGFBP5/GATA3/THBS1/CAVIN3/CCL21	12
BP	GO:0001838	embryonic epithelial tube formation	8/344	125/18870	0.00208533	0.0259833	0.0196155	WNT5A/HIF1A/SFRP1/BMP4/OSR1/GREM1/IRX1/GATA3	8
BP	GO:0071675	regulation of mononuclear cell migration	8/344	125/18870	0.00208533	0.0259833	0.0196155	WNT5A/IL34/GREM1/PDGFD/THBS1/SLAMF8/CCN3/CCL21	8
BP	GO:0001657	ureteric bud development	7/344	98/18870	0.00210882	0.0261066	0.0197086	SFRP1/FGFR2/BMP4/OSR1/MAGED1/GREM1/GATA3	7
BP	GO:0071320	cellular response to cAMP	5/344	50/18870	0.00211531	0.0261066	0.0197086	EEF2K/AQP1/IGFBP5/PCK1/GPD1	5
BP	GO:2000649	regulation of sodium ion transmembrane transporter activity	5/344	50/18870	0.00211531	0.0261066	0.0197086	OSR1/MIR24-1/CHP2/SCN4B/FXYD1	5
BP	GO:0001819	positive regulation of cytokine production	19/344	499/18870	0.00213444	0.0262597	0.0198241	WNT5A/PNP/HIF1A/CX3CL1/KIT/TNXB/MIR27B/SEMA7A/SPHK1/MIR149/MMP12/MMP8/GATA3/THBS1/PYDC1/CYBA/IL1A/PTGS2/LPL	19
BP	GO:0003014	renal system process	8/344	126/18870	0.00219223	0.0266513	0.0201197	TACR1/CYP4F12/ATP6V1B1/HSD11B2/BMP4/AQP1/SPX/AGTR1	8
BP	GO:2000027	regulation of animal organ morphogenesis	8/344	126/18870	0.00219223	0.0266513	0.0201197	WNT5A/SFRP1/BMP4/MAGED1/RUNX2/GREM1/NTN4/GATA3	8
BP	GO:0007584	response to nutrient	9/344	155/18870	0.0021936	0.0266513	0.0201197	TYR/SFRP1/RUNX2/TYMS/TNC/IL1A/PTGS2/LIPG/LPL	9
BP	GO:0044839	cell cycle G2/M phase transition	9/344	155/18870	0.0021936	0.0266513	0.0201197	AURKA/NDC80/MELK/CCNA2/IER3/FOXM1/CDK1/PLK1/CCNB1	9
BP	GO:0072163	mesonephric epithelium development	7/344	99/18870	0.00223458	0.0268978	0.0203058	SFRP1/FGFR2/BMP4/OSR1/MAGED1/GREM1/GATA3	7
BP	GO:0072164	mesonephric tubule development	7/344	99/18870	0.00223458	0.0268978	0.0203058	SFRP1/FGFR2/BMP4/OSR1/MAGED1/GREM1/GATA3	7
BP	GO:0098869	cellular oxidant detoxification	7/344	99/18870	0.00223458	0.0268978	0.0203058	FBLN5/GSTM2/GSTO1/LTC4S/GPX8/HBG2/PTGS2	7
BP	GO:0051302	regulation of cell division	10/344	186/18870	0.00224648	0.0269519	0.0203467	PGF/KIF23/AURKA/FGFR2/CDCA8/TXNIP/PLK1/PDGFD/IL1A/KIF20A	10
BP	GO:0050767	regulation of neurogenesis	16/344	390/18870	0.00225651	0.0269519	0.0203467	CDON/WNT5A/DCT/SOX10/HIF1A/CX3CL1/KIT/PTPRS/EEF2K/NTRK2/SEMA7A/ID4/IL34/SEMA6B/LRP4/ACAN	16
BP	GO:0051346	negative regulation of hydrolase activity	11/344	218/18870	0.00227319	0.0269519	0.0203467	CRY2/MIR29C/MIR24-1/AQP1/SERPINA5/THBS1/CSTB/SERPINA3/SERPINH1/SERPINA12/CARD18	11
BP	GO:0048754	branching morphogenesis of an epithelial tube	9/344	156/18870	0.00229152	0.0269519	0.0203467	WNT5A/FGFR2/BMP4/MAGED1/GREM1/COL4A1/TNC/CTSZ/MMP14	9
BP	GO:0003281	ventricular septum development	6/344	74/18870	0.00229812	0.0269519	0.0203467	TGFBR3/WNT5A/FGFR2/BMP4/SLIT3/GATA3	6
BP	GO:0003231	cardiac ventricle development	8/344	127/18870	0.00230339	0.0269519	0.0203467	TGFBR3/WNT5A/HIF1A/FGFR2/BMP4/SLIT3/CPE/GATA3	8
BP	GO:0046683	response to organophosphorus	8/344	127/18870	0.00230339	0.0269519	0.0203467	TYR/EEF2K/AQP1/TYMS/IGFBP5/PTGS2/PCK1/GPD1	8
BP	GO:0090288	negative regulation of cellular response to growth factor stimulus	8/344	127/18870	0.00230339	0.0269519	0.0203467	WNT5A/SFRP1/ADAMTS12/GREM1/MIR149/GATA3/THBS1/SOSTDC1	8
BP	GO:0050999	regulation of nitric-oxide synthase activity	4/344	31/18870	0.00231484	0.0269519	0.0203467	HIF1A/MIR27B/IL1A/S100A1	4
BP	GO:0060026	convergent extension	3/344	15/18870	0.00232201	0.0269519	0.0203467	WNT5A/SFRP1/FRZB	3
BP	GO:0072176	nephric duct development	3/344	15/18870	0.00232201	0.0269519	0.0203467	BMP4/OSR1/GATA3	3
BP	GO:1901722	regulation of cell proliferation involved in kidney development	3/344	15/18870	0.00232201	0.0269519	0.0203467	BMP4/PDGFD/GATA3	3
BP	GO:0060349	bone morphogenesis	7/344	100/18870	0.00236606	0.0273006	0.02061	FGFR2/BMP4/DHRS3/FGFR3/RUNX2/MMP14/SERPINH1	7
BP	GO:0072080	nephron tubule development	7/344	100/18870	0.00236606	0.0273006	0.02061	BMP4/OSR1/AQP1/MAGED1/GREM1/IRX1/GATA3	7
BP	GO:0001704	formation of primary germ layer	8/344	128/18870	0.00241893	0.0277466	0.0209466	WNT5A/FGFR2/BMP4/COL12A1/MMP8/INHBA/COL6A1/MMP14	8
BP	GO:0045931	positive regulation of mitotic cell cycle	8/344	128/18870	0.00241893	0.0277466	0.0209466	AURKA/EIF4EBP1/DLGAP5/CDCA5/CDC20/CDK1/SPHK1/CCNB1	8
BP	GO:0010721	negative regulation of cell development	13/344	287/18870	0.00245532	0.0280814	0.0211993	WNT5A/SOX10/SFRP1/PTPRS/BMP4/SEMA7A/ID4/SEMA6B/LRP4/FRZB/INHBA/S1PR3/IL1A	13
BP	GO:0034767	positive regulation of monoatomic ion transmembrane transport	9/344	158/18870	0.00249778	0.0284004	0.0214402	STAC2/CX3CL1/ANK2/GSTM2/GSTO1/PLP1/CHP2/GAL/FXYD1	9
BP	GO:0036294	cellular response to decreased oxygen levels	9/344	158/18870	0.00249778	0.0284004	0.0214402	HIF1A/SFRP1/EEF2K/PTGIS/FGFR2/CCNA2/AQP1/PTGS2/PCK1	9
BP	GO:0030308	negative regulation of cell growth	10/344	189/18870	0.0025237	0.0286117	0.0215997	WNT5A/SFRP1/PTPRS/SLIT3/SEMA7A/SEMA6B/GREM1/FRZB/INHBA/CCN3	10
BP	GO:1990266	neutrophil migration	8/344	129/18870	0.00253896	0.0287013	0.0216674	CX3CL1/XG/S100A12/SLAMF8/CCL14/IL1A/RAC2/CCL21	8
BP	GO:0001958	endochondral ossification	4/344	32/18870	0.002608	0.0291439	0.0220015	BMP4/FGFR3/RUNX2/MMP14	4
BP	GO:0034694	response to prostaglandin	4/344	32/18870	0.002608	0.0291439	0.0220015	TGFBR3/SFRP1/TNC/CCL21	4
BP	GO:0036075	replacement ossification	4/344	32/18870	0.002608	0.0291439	0.0220015	BMP4/FGFR3/RUNX2/MMP14	4
BP	GO:1901889	negative regulation of cell junction assembly	4/344	32/18870	0.002608	0.0291439	0.0220015	WNT5A/FAM107A/THBS1/MMP14	4
BP	GO:0060537	muscle tissue development	17/344	433/18870	0.00263081	0.0292353	0.0220705	CDON/HLF/TGFBR3/WNT5A/FGFR2/BMP4/PGM5/OSR1/MYH11/MIR24-1/CDK1/GREM1/ADAMTS9/MYH14/IGFBP5/SGCG/MYL11	17
BP	GO:2000242	negative regulation of reproductive process	6/344	76/18870	0.00263117	0.0292353	0.0220705	WNT5A/KIT/BMP4/TRIP13/HPGDS/IL1A	6
BP	GO:0010595	positive regulation of endothelial cell migration	8/344	130/18870	0.00266361	0.0293448	0.0221532	WNT5A/HIF1A/MIR27B/PLPP3/GATA3/THBS1/MIR200A/PTGS2	8
BP	GO:0032612	interleukin-1 production	8/344	130/18870	0.00266361	0.0293448	0.0221532	WNT5A/CX3CL1/MIR27B/SPHK1/PYDC1/S1PR3/CARD18/LPL	8
BP	GO:0032652	regulation of interleukin-1 production	8/344	130/18870	0.00266361	0.0293448	0.0221532	WNT5A/CX3CL1/MIR27B/SPHK1/PYDC1/S1PR3/CARD18/LPL	8
BP	GO:0009410	response to xenobiotic stimulus	17/344	434/18870	0.00269374	0.0295932	0.0223407	CYP4F12/SMOX/PNP/SOX10/SFRP1/HSD11B2/GSTM2/GSTO1/TXNIP/CDK1/TYMS/AOX1/C1orf115/S100A12/THBS1/PTGS2/GAL	17
BP	GO:0072078	nephron tubule morphogenesis	6/344	77/18870	0.00281067	0.0303762	0.0229318	BMP4/OSR1/MAGED1/GREM1/IRX1/GATA3	6
BP	GO:0043455	regulation of secondary metabolic process	3/344	16/18870	0.00281953	0.0303762	0.0229318	WNT5A/PMEL/TYRP1	3
BP	GO:0048021	regulation of melanin biosynthetic process	3/344	16/18870	0.00281953	0.0303762	0.0229318	WNT5A/PMEL/TYRP1	3
BP	GO:0051895	negative regulation of focal adhesion assembly	3/344	16/18870	0.00281953	0.0303762	0.0229318	FAM107A/THBS1/MMP14	3
BP	GO:0150118	negative regulation of cell-substrate junction organization	3/344	16/18870	0.00281953	0.0303762	0.0229318	FAM107A/THBS1/MMP14	3
BP	GO:1900376	regulation of secondary metabolite biosynthetic process	3/344	16/18870	0.00281953	0.0303762	0.0229318	WNT5A/PMEL/TYRP1	3
BP	GO:2000846	regulation of corticosteroid hormone secretion	3/344	16/18870	0.00281953	0.0303762	0.0229318	CRY2/AGTR1/GAL	3
BP	GO:0045577	regulation of B cell differentiation	4/344	33/18870	0.00292565	0.0314326	0.0237293	SFRP1/SLAMF8/INHBA/MMP14	4
BP	GO:0048545	response to steroid hormone	14/344	330/18870	0.00308796	0.0330853	0.0249769	TACR1/SOX10/SFRP1/CRY2/HSD11B2/SLIT3/FAM107A/AQP1/TXNIP/TYMS/THBS1/INHBA/PTGS2/PCK1	14
BP	GO:0010632	regulation of epithelial cell migration	13/344	295/18870	0.00310897	0.0332192	0.025078	TACR1/WNT5A/HIF1A/MIR27B/MIR29C/PLPP3/MIR24-1/MIR149/ADAMTS9/GATA3/THBS1/MIR200A/PTGS2	13
BP	GO:0072088	nephron epithelium morphogenesis	6/344	79/18870	0.00319698	0.0340662	0.0257174	BMP4/OSR1/MAGED1/GREM1/IRX1/GATA3	6
BP	GO:0009954	proximal/distal pattern formation	4/344	34/18870	0.00326876	0.0346144	0.0261313	OSR1/GREM1/LRP4/IRX1	4
BP	GO:1902624	positive regulation of neutrophil migration	4/344	34/18870	0.00326876	0.0346144	0.0261313	XG/IL1A/RAC2/CCL21	4
BP	GO:0006641	triglyceride metabolic process	7/344	106/18870	0.00328446	0.0346144	0.0261313	TNXB/SERPINA12/LIPG/PCK1/GPAM/LPL/LIPE	7
BP	GO:0032760	positive regulation of tumor necrosis factor production	7/344	106/18870	0.00328446	0.0346144	0.0261313	WNT5A/MIR27B/MMP8/THBS1/CYBA/IL1A/LPL	7
BP	GO:0090092	regulation of transmembrane receptor protein serine/threonine kinase signaling pathway	13/344	297/18870	0.00329281	0.0346144	0.0261313	TGFBR3/WNT5A/SFRP1/TNXB/MIR27B/BMP4/GREM1/CHST11/LTBP4/THBS1/SOSTDC1/INHBA/CCN3	13
BP	GO:0032102	negative regulation of response to external stimulus	18/344	481/18870	0.00332191	0.0348265	0.0262914	MMP28/WNT5A/CX3CL1/PTPRS/PTGIS/SEMA7A/IER3/SEMA6B/GREM1/MIR149/MMP12/SPX/GATA3/THBS1/PBK/SLAMF8/CCN3/HCK	18
BP	GO:0072109	glomerular mesangium development	3/344	17/18870	0.00337784	0.0353179	0.0266624	BMP4/GPR4/PDGFD	3
BP	GO:0009743	response to carbohydrate	11/344	230/18870	0.00343029	0.0357704	0.027004	HIF1A/PLA2G6/TXNIP/RUNX2/THBS1/COL6A3/IL1A/PTGS2/PCK1/GPAM/LPL	11
BP	GO:0032412	regulation of monoatomic ion transmembrane transporter activity	11/344	231/18870	0.00354482	0.0368661	0.0278312	STAC2/ANK2/GSTM2/GSTO1/PPIF/OSR1/MIR24-1/CHP2/SCN4B/GAL/FXYD1	11
BP	GO:0003151	outflow tract morphogenesis	6/344	81/18870	0.00362156	0.0374644	0.0282828	TGFBR3/WNT5A/HIF1A/FGFR2/BMP4/DHRS3	6
BP	GO:0072028	nephron morphogenesis	6/344	81/18870	0.00362156	0.0374644	0.0282828	BMP4/OSR1/MAGED1/GREM1/IRX1/GATA3	6
BP	GO:0006633	fatty acid biosynthetic process	9/344	168/18870	0.00376025	0.0386864	0.0292053	PTGIS/GSTM2/LTC4S/PLP1/HPGDS/PTGS2/LIPG/SCD/LPL	9
BP	GO:0019748	secondary metabolic process	5/344	57/18870	0.00376944	0.0386864	0.0292053	WNT5A/PMEL/DCT/TYR/TYRP1	5
BP	GO:0046148	pigment biosynthetic process	5/344	57/18870	0.00376944	0.0386864	0.0292053	WNT5A/PMEL/DCT/TYR/TYRP1	5
BP	GO:0051341	regulation of oxidoreductase activity	6/344	82/18870	0.00384889	0.0393981	0.0297427	HIF1A/MIR27B/SLAMF8/IL1A/S100A1/AGTR1	6
BP	GO:0072593	reactive oxygen species metabolic process	11/344	234/18870	0.0039069	0.0398872	0.0301119	HIF1A/FBLN5/MIR27B/MIR24-1/IER3/FOXM1/THBS1/HBG2/CYBA/RAC2/AGTR1	11
BP	GO:0072189	ureter development	3/344	18/18870	0.00399915	0.0402269	0.0303683	BMP4/OSR1/GATA3	3
BP	GO:0090520	sphingolipid mediated signaling pathway	3/344	18/18870	0.00399915	0.0402269	0.0303683	PLPP3/SPHK1/S1PR3	3
BP	GO:1901970	positive regulation of mitotic sister chromatid separation	3/344	18/18870	0.00399915	0.0402269	0.0303683	DLGAP5/CDCA8/CDC20	3
BP	GO:1904666	regulation of ubiquitin protein ligase activity	3/344	18/18870	0.00399915	0.0402269	0.0303683	CDC20/PLK1/UBE2S	3
BP	GO:0043467	regulation of generation of precursor metabolites and energy	8/344	139/18870	0.0040131	0.0402269	0.0303683	PHLDA2/HIF1A/PPIF/IER3/CDK1/CAVIN3/CCNB1/GPD1	8
BP	GO:1903557	positive regulation of tumor necrosis factor superfamily cytokine production	7/344	110/18870	0.00403313	0.0402269	0.0303683	WNT5A/MIR27B/MMP8/THBS1/CYBA/IL1A/LPL	7
BP	GO:0050931	pigment cell differentiation	4/344	36/18870	0.00403514	0.0402269	0.0303683	SOX10/KIT/TYRP1/ADAMTS9	4
BP	GO:0071711	basement membrane organization	4/344	36/18870	0.00403514	0.0402269	0.0303683	NTN4/COL4A1/NID1/MMP11	4
BP	GO:1905332	positive regulation of morphogenesis of an epithelium	4/344	36/18870	0.00403514	0.0402269	0.0303683	BMP4/MAGED1/GREM1/GATA3	4
BP	GO:0051347	positive regulation of transferase activity	16/344	414/18870	0.00404332	0.0402269	0.0303683	WNT5A/KIT/FGFR2/NTRK2/FGFR3/IL34/CDC20/GREM1/PLK1/TPX2/PDGFD/UBE2S/S100A12/THBS1/AGTR1/CCL21	16
BP	GO:0006937	regulation of muscle contraction	9/344	170/18870	0.00406407	0.0402338	0.0303736	TACR1/KIT/ANK2/GSTM2/GSTO1/SPHK1/EHD3/SPX/PTGS2	9
BP	GO:0001706	endoderm formation	5/344	58/18870	0.00406465	0.0402338	0.0303736	COL12A1/MMP8/INHBA/COL6A1/MMP14	5
BP	GO:0007492	endoderm development	6/344	83/18870	0.00408664	0.0403491	0.0304606	BMP4/COL12A1/MMP8/INHBA/COL6A1/MMP14	6
BP	GO:0048568	embryonic organ development	17/344	453/18870	0.00414938	0.0408651	0.0308502	LRIG3/WNT5A/PHLDA2/ATP6V1B1/HIF1A/KIT/FGFR2/BMP4/WNT16/MICAL2/OSR1/RUNX2/FRZB/CHST11/KRT8/GATA3/MMP14	17
BP	GO:0000086	G2/M transition of mitotic cell cycle	8/344	140/18870	0.00419065	0.0410641	0.0310004	AURKA/MELK/CCNA2/IER3/FOXM1/CDK1/PLK1/CCNB1	8
BP	GO:0070555	response to interleukin-1	8/344	140/18870	0.00419065	0.0410641	0.0310004	HIF1A/CX3CL1/SFRP1/PTGIS/ADAMTS12/CCL14/PCK1/CCL21	8
BP	GO:0001959	regulation of cytokine-mediated signaling pathway	9/344	171/18870	0.00422301	0.0411248	0.0310461	WNT5A/HIF1A/MIR27B/SLIT3/MIR24-1/SPHK1/MMP12/MMP8/PYDC1	9
BP	GO:0001938	positive regulation of endothelial cell proliferation	7/344	111/18870	0.00423901	0.0411248	0.0310461	WNT5A/HIF1A/PGF/MIR27B/BMP4/MYDGF/AGTR1	7
BP	GO:0010717	regulation of epithelial to mesenchymal transition	7/344	111/18870	0.00423901	0.0411248	0.0310461	SFRP1/TNXB/BMP4/GREM1/MIR149/GATA3/PDPN	7
BP	GO:0033209	tumor necrosis factor-mediated signaling pathway	7/344	111/18870	0.00423901	0.0411248	0.0310461	MIR27B/MIR24-1/SPHK1/TNFRSF19/MMP8/KRT8/PYDC1	7
BP	GO:1904427	positive regulation of calcium ion transmembrane transport	6/344	84/18870	0.00433507	0.0419523	0.0316709	STAC2/CX3CL1/ANK2/GSTM2/GSTO1/PLP1	6
BP	GO:0001755	neural crest cell migration	5/344	59/18870	0.00437601	0.0421393	0.0318121	SOX10/HIF1A/BMP4/SEMA7A/SEMA6B	5
BP	GO:0007062	sister chromatid cohesion	5/344	59/18870	0.00437601	0.0421393	0.0318121	BUB1/CDCA5/BUB1B/CDC20/PLK1	5
BP	GO:0033280	response to vitamin D	4/344	37/18870	0.00446027	0.0428449	0.0323447	TYR/SFRP1/TNC/PTGS2	4
BP	GO:0000302	response to reactive oxygen species	10/344	205/18870	0.00449975	0.043118	0.0325509	TACR1/HIF1A/FBLN5/PPIF/AQP1/TXNIP/CDK1/SPHK1/PDGFD/IL1A	10
BP	GO:0030178	negative regulation of Wnt signaling pathway	9/344	173/18870	0.00455542	0.0435444	0.0328728	WNT5A/SOX10/SFRP1/MIR29C/GREM1/LRP4/FRZB/SOSTDC1/DKK2	9
BP	GO:0022898	regulation of transmembrane transporter activity	11/344	239/18870	0.00457551	0.0435972	0.0329126	STAC2/ANK2/GSTM2/GSTO1/PPIF/OSR1/MIR24-1/CHP2/SCN4B/GAL/FXYD1	11
BP	GO:0032414	positive regulation of ion transmembrane transporter activity	6/344	85/18870	0.00459447	0.0435972	0.0329126	STAC2/ANK2/GSTM2/GSTO1/CHP2/GAL	6
BP	GO:0051591	response to cAMP	6/344	85/18870	0.00459447	0.0435972	0.0329126	TYR/EEF2K/AQP1/IGFBP5/PCK1/GPD1	6
BP	GO:0022411	cellular component disassembly	18/344	497/18870	0.00465841	0.0437811	0.0330515	HIF1A/CX3CL1/PLEKHH2/EEF2K/AURKA/MICAL2/KIF2C/CDK1/TOP2A/PLK1/TPX2/MMP12/MMP8/STMN1/MMP14/PDPN/ADAMTS4/MMP11	18
BP	GO:0032355	response to estradiol	7/344	113/18870	0.00467453	0.0437811	0.0330515	TACR1/SFRP1/CCNA2/TXNIP/ARPC1B/H2AZ1/PTGS2	7
BP	GO:0035930	corticosteroid hormone secretion	3/344	19/18870	0.00468549	0.0437811	0.0330515	CRY2/AGTR1/GAL	3
BP	GO:0045091	regulation of single stranded viral RNA replication via double stranded DNA intermediate	3/344	19/18870	0.00468549	0.0437811	0.0330515	APOBEC3B/TOP2A/APOBEC3A	3
BP	GO:0048266	behavioral response to pain	3/344	19/18870	0.00468549	0.0437811	0.0330515	TACR1/VWA1/THBS1	3
BP	GO:0097254	renal tubular secretion	3/344	19/18870	0.00468549	0.0437811	0.0330515	ATP6V1B1/SPX/AGTR1	3
BP	GO:0010803	regulation of tumor necrosis factor-mediated signaling pathway	5/344	60/18870	0.00470399	0.0437811	0.0330515	MIR27B/MIR24-1/SPHK1/MMP8/PYDC1	5
BP	GO:1902305	regulation of sodium ion transmembrane transport	5/344	60/18870	0.00470399	0.0437811	0.0330515	OSR1/MIR24-1/CHP2/SCN4B/FXYD1	5
BP	GO:0034504	protein localization to nucleus	13/344	310/18870	0.00471489	0.0437811	0.0330515	CRY2/ZBTB16/BMP4/KPNA2/MAGED1/TXNIP/LMNB2/CDK1/PLK1/MMP12/CHP2/LMNB1/PTGS2	13
BP	GO:0071453	cellular response to oxygen levels	9/344	174/18870	0.00472909	0.0438087	0.0330723	HIF1A/SFRP1/EEF2K/PTGIS/FGFR2/CCNA2/AQP1/PTGS2/PCK1	9
BP	GO:0014074	response to purine-containing compound	8/344	143/18870	0.00475976	0.0439883	0.0332079	TYR/EEF2K/GSTM2/AQP1/IGFBP5/PTGS2/PCK1/GPD1	8
BP	GO:0018958	phenol-containing compound metabolic process	7/344	114/18870	0.00490454	0.044887	0.0338864	WNT5A/PMEL/DCT/TYR/TYRP1/GATA3/HDC	7
BP	GO:0018108	peptidyl-tyrosine phosphorylation	12/344	276/18870	0.00491408	0.044887	0.0338864	SFRP1/KIT/FGFR2/PLPP3/FGFR3/IL34/GFRA1/GREM1/LRP4/PDGFD/IL11/HCK	12
BP	GO:0001990	regulation of systemic arterial blood pressure by hormone	4/344	38/18870	0.00491455	0.044887	0.0338864	TACR1/HSD11B2/CTSZ/AGTR1	4
BP	GO:0048846	axon extension involved in axon guidance	4/344	38/18870	0.00491455	0.044887	0.0338864	WNT5A/SLIT3/SEMA7A/SEMA6B	4
BP	GO:1902284	neuron projection extension involved in neuron projection guidance	4/344	38/18870	0.00491455	0.044887	0.0338864	WNT5A/SLIT3/SEMA7A/SEMA6B	4
BP	GO:0006940	regulation of smooth muscle contraction	5/344	61/18870	0.00504907	0.0455819	0.034411	TACR1/KIT/SPHK1/SPX/PTGS2	5
BP	GO:0045599	negative regulation of fat cell differentiation	5/344	61/18870	0.00504907	0.0455819	0.034411	WNT5A/MIR27B/ID4/CCN4/MMP11	5
BP	GO:0046456	icosanoid biosynthetic process	5/344	61/18870	0.00504907	0.0455819	0.034411	PTGIS/LTC4S/GGTA1/HPGDS/PTGS2	5
BP	GO:0060350	endochondral bone morphogenesis	5/344	61/18870	0.00504907	0.0455819	0.034411	BMP4/FGFR3/RUNX2/MMP14/SERPINH1	5
BP	GO:0090497	mesenchymal cell migration	5/344	61/18870	0.00504907	0.0455819	0.034411	SOX10/HIF1A/BMP4/SEMA7A/SEMA6B	5
BP	GO:0010634	positive regulation of epithelial cell migration	9/344	176/18870	0.00509186	0.045862	0.0346224	TACR1/WNT5A/HIF1A/MIR27B/PLPP3/GATA3/THBS1/MIR200A/PTGS2	9
BP	GO:0033559	unsaturated fatty acid metabolic process	7/344	115/18870	0.00514296	0.0461093	0.0348091	CYP4F12/ATP6V1B1/PTGIS/GSTM2/HPGDS/PTGS2/SCD	7
BP	GO:0043473	pigmentation	7/344	115/18870	0.00514296	0.0461093	0.0348091	PMEL/DCT/SOX10/TYR/KIT/TYRP1/ADAMTS9	7
BP	GO:0018212	peptidyl-tyrosine modification	12/344	278/18870	0.00519921	0.0465067	0.0351091	SFRP1/KIT/FGFR2/PLPP3/FGFR3/IL34/GFRA1/GREM1/LRP4/PDGFD/IL11/HCK	12
BP	GO:0007015	actin filament organization	17/344	464/18870	0.00525367	0.0468863	0.0353957	TACR1/CGNL1/CX3CL1/SFRP1/PLEKHH2/TPM4/ESPN/MICAL2/FAM107A/ARHGAP40/ARPC1B/MIR149/STMN1/HCK/MARCKSL1/RAC2/CCL21	17
BP	GO:0050000	chromosome localization	7/344	116/18870	0.00538999	0.0475812	0.0359202	DLGAP5/CDCA5/CDCA8/NDC80/KIF2C/KIFC1/CCNB1	7
BP	GO:0044060	regulation of endocrine process	4/344	39/18870	0.00539887	0.0475812	0.0359202	CRY2/INHBA/AGTR1/GAL	4
BP	GO:0043030	regulation of macrophage activation	5/344	62/18870	0.00541171	0.0475812	0.0359202	WNT5A/CX3CL1/SPHK1/MMP8/THBS1	5
BP	GO:0032332	positive regulation of chondrocyte differentiation	3/344	20/18870	0.00543869	0.0475812	0.0359202	ZBTB16/RUNX2/MUSTN1	3
BP	GO:0039692	single stranded viral RNA replication via double stranded DNA intermediate	3/344	20/18870	0.00543869	0.0475812	0.0359202	APOBEC3B/TOP2A/APOBEC3A	3
BP	GO:0042454	ribonucleoside catabolic process	3/344	20/18870	0.00543869	0.0475812	0.0359202	PNP/APOBEC3B/APOBEC3A	3
BP	GO:0070242	thymocyte apoptotic process	3/344	20/18870	0.00543869	0.0475812	0.0359202	WNT5A/HIF1A/BMP4	3
BP	GO:1903978	regulation of microglial cell activation	3/344	20/18870	0.00543869	0.0475812	0.0359202	CX3CL1/SPHK1/MMP8	3
BP	GO:0043406	positive regulation of MAP kinase activity	6/344	88/18870	0.00544133	0.0475812	0.0359202	WNT5A/KIT/IL34/PDGFD/S100A12/THBS1	6
BP	GO:0060070	canonical Wnt signaling pathway	13/344	316/18870	0.00551996	0.0481607	0.0363577	WNT5A/SOX10/SFRP1/FGFR2/WNT16/MIR29C/GREM1/LRP4/FRZB/GATA3/SOSTDC1/DKK2/NID1	13
BP	GO:0007272	ensheathment of neurons	8/344	147/18870	0.00560864	0.0486082	0.0366956	PLLP/SOX10/ANK2/CLDN11/NTRK2/ID4/PLP1/MPZ	8
BP	GO:0008366	axon ensheathment	8/344	147/18870	0.00560864	0.0486082	0.0366956	PLLP/SOX10/ANK2/CLDN11/NTRK2/ID4/PLP1/MPZ	8
BP	GO:0071456	cellular response to hypoxia	8/344	147/18870	0.00560864	0.0486082	0.0366956	HIF1A/SFRP1/PTGIS/FGFR2/CCNA2/AQP1/PTGS2/PCK1	8
BP	GO:0071772	response to BMP	9/344	179/18870	0.00567606	0.0489749	0.0369724	TGFBR3/WNT5A/SFRP1/BMP4/ADAMTS12/RUNX2/GREM1/GATA3/SOSTDC1	9
BP	GO:0071773	cellular response to BMP stimulus	9/344	179/18870	0.00567606	0.0489749	0.0369724	TGFBR3/WNT5A/SFRP1/BMP4/ADAMTS12/RUNX2/GREM1/GATA3/SOSTDC1	9
BP	GO:0051893	regulation of focal adhesion assembly	5/344	63/18870	0.00579237	0.0497583	0.0375638	SFRP1/FAM107A/GREM1/THBS1/MMP14	5
BP	GO:0090109	regulation of cell-substrate junction assembly	5/344	63/18870	0.00579237	0.0497583	0.0375638	SFRP1/FAM107A/GREM1/THBS1/MMP14	5
BP	GO:0030279	negative regulation of ossification	4/344	40/18870	0.00591408	0.0504703	0.0381013	HIF1A/SFRP1/GREM1/LRP4	4
BP	GO:0045730	respiratory burst	4/344	40/18870	0.00591408	0.0504703	0.0381013	SLAMF8/HCK/CYBA/RAC2	4
BP	GO:0070232	regulation of T cell apoptotic process	4/344	40/18870	0.00591408	0.0504703	0.0381013	WNT5A/HIF1A/BMP4/GPAM	4
BP	GO:0045444	fat cell differentiation	11/344	248/18870	0.00600565	0.0511398	0.0386068	WNT5A/SFRP1/ZBTB16/MIR27B/ID4/IL11/FRZB/CCN4/PTGS2/MMP11/LPL	11
BP	GO:0043270	positive regulation of monoatomic ion transport	10/344	214/18870	0.00605515	0.051449	0.0388402	STAC2/CX3CL1/ANK2/GSTM2/GSTO1/PLP1/CHP2/SCN4B/GAL/FXYD1	10
BP	GO:0031960	response to corticosteroid	8/344	149/18870	0.00607409	0.0514977	0.038877	HSD11B2/SLIT3/FAM107A/AQP1/TYMS/INHBA/PTGS2/PCK1	8
BP	GO:0043534	blood vessel endothelial cell migration	9/344	181/18870	0.00609341	0.0515495	0.038916	HIF1A/MIR27B/MIR29C/MIR24-1/GREM1/MIR149/THBS1/MIR200A/PTGS2	9
BP	GO:1990748	cellular detoxification	7/344	119/18870	0.00618458	0.0520591	0.0393007	FBLN5/GSTM2/GSTO1/LTC4S/GPX8/HBG2/PTGS2	7
BP	GO:0031100	animal organ regeneration	5/344	64/18870	0.00619152	0.0520591	0.0393007	TGFBR3/AURKA/CCNA2/CDK1/TYMS	5
BP	GO:0043552	positive regulation of phosphatidylinositol 3-kinase activity	3/344	21/18870	0.00626043	0.0520591	0.0393007	KIT/FGFR3/CCL21	3
BP	GO:0051315	attachment of mitotic spindle microtubules to kinetochore	3/344	21/18870	0.00626043	0.0520591	0.0393007	CDCA8/NDC80/KIF2C	3
BP	GO:0090189	regulation of branching involved in ureteric bud morphogenesis	3/344	21/18870	0.00626043	0.0520591	0.0393007	BMP4/MAGED1/GREM1	3
BP	GO:0090231	regulation of spindle checkpoint	3/344	21/18870	0.00626043	0.0520591	0.0393007	CDCA8/NDC80/CCNB1	3
BP	GO:0090266	regulation of mitotic cell cycle spindle assembly checkpoint	3/344	21/18870	0.00626043	0.0520591	0.0393007	CDCA8/NDC80/CCNB1	3
BP	GO:1903504	regulation of mitotic spindle checkpoint	3/344	21/18870	0.00626043	0.0520591	0.0393007	CDCA8/NDC80/CCNB1	3
BP	GO:0048736	appendage development	9/344	182/18870	0.00631076	0.0522001	0.0394072	WNT5A/ZBTB16/FGFR2/BMP4/OSR1/RUNX2/GREM1/LRP4/CHST11	9
BP	GO:0060173	limb development	9/344	182/18870	0.00631076	0.0522001	0.0394072	WNT5A/ZBTB16/FGFR2/BMP4/OSR1/RUNX2/GREM1/LRP4/CHST11	9
BP	GO:0008584	male gonad development	8/344	150/18870	0.00631755	0.0522001	0.0394072	WNT5A/SFRP1/KIT/GFRA1/GATA3/INHBA/MMP14/IL1A	8
BP	GO:0030901	midbrain development	6/344	91/18870	0.00639711	0.0527128	0.0397943	WNT5A/SFRP1/FGFR2/NDRG2/PLP1/S100A1	6
BP	GO:0010038	response to metal ion	14/344	359/18870	0.00643171	0.0527128	0.0397943	WNT5A/HIF1A/KIT/EEF2K/TRPV6/PPIF/CYBRD1/AQP1/TXNIP/CDK1/CHP2/THBS1/IL1A/PTGS2	14
BP	GO:0002691	regulation of cellular extravasation	4/344	41/18870	0.006461	0.0527128	0.0397943	XG/CHST2/PDGFD/CCL21	4
BP	GO:0048246	macrophage chemotaxis	4/344	41/18870	0.006461	0.0527128	0.0397943	MMP28/IL34/THBS1/SLAMF8	4
BP	GO:0150077	regulation of neuroinflammatory response	4/344	41/18870	0.006461	0.0527128	0.0397943	CX3CL1/SPHK1/MMP8/PTGS2	4
BP	GO:0072009	nephron epithelium development	7/344	120/18870	0.00646792	0.0527128	0.0397943	BMP4/OSR1/AQP1/MAGED1/GREM1/IRX1/GATA3	7
BP	GO:0045165	cell fate commitment	12/344	286/18870	0.00647422	0.0527128	0.0397943	CDON/WNT5A/SFRP1/TNXB/FGFR2/BMP4/WNT16/RUNX2/GATA3/SOSTDC1/SLAMF8/PDPN	12
BP	GO:0060759	regulation of response to cytokine stimulus	9/344	183/18870	0.00653402	0.0529786	0.0399949	WNT5A/HIF1A/MIR27B/SLIT3/MIR24-1/SPHK1/MMP12/MMP8/PYDC1	9
BP	GO:1905952	regulation of lipid localization	9/344	183/18870	0.00653402	0.0529786	0.0399949	CRY2/MIR27B/ABCA8/THBS1/IL1A/AGTR1/LIPG/GAL/LPL	9
BP	GO:0046546	development of primary male sexual characteristics	8/344	151/18870	0.00656833	0.0531463	0.0401215	WNT5A/SFRP1/KIT/GFRA1/GATA3/INHBA/MMP14/IL1A	8
BP	GO:0046503	glycerolipid catabolic process	5/344	65/18870	0.0066096	0.0533694	0.0402899	PNPLA7/PLA2G6/LIPG/LPL/LIPE	5
BP	GO:2001233	regulation of apoptotic signaling pathway	15/344	398/18870	0.00662404	0.0533755	0.0402946	WNT5A/HIF1A/CX3CL1/SFRP1/MIR27B/BMP4/WNT16/PRODH/PPIF/IER3/MAGED1/THBS1/INHBA/IL1A/PTGS2	15
BP	GO:0048771	tissue remodeling	9/344	184/18870	0.00676331	0.0543854	0.0410569	HIF1A/SFRP1/MIR27B/WNT16/GREM1/IGFBP5/MMP14/IL1A/RAC2	9
BP	GO:0006979	response to oxidative stress	15/344	400/18870	0.00692329	0.0555573	0.0419416	TACR1/HIF1A/FBLN5/WNT16/PPIF/AQP1/TXNIP/CDK1/SPHK1/PDGFD/GPX8/MMP14/IL1A/PTGS2/ANGPTL7	15
BP	GO:0050771	negative regulation of axonogenesis	5/344	66/18870	0.00704706	0.0561243	0.0423697	WNT5A/PTPRS/SEMA7A/SEMA6B/LRP4	5
BP	GO:0061180	mammary gland epithelium development	5/344	66/18870	0.00704706	0.0561243	0.0423697	WNT5A/HIF1A/FGFR2/GATA3/SOSTDC1	5
BP	GO:0032874	positive regulation of stress-activated MAPK cascade	7/344	122/18870	0.00706343	0.0561243	0.0423697	WNT5A/BMP4/WNT16/SPHK1/TNFRSF19/IL1A/CCL21	7
BP	GO:0032368	regulation of lipid transport	8/344	153/18870	0.00709246	0.0561243	0.0423697	CRY2/MIR27B/ABCA8/THBS1/IL1A/AGTR1/LIPG/GAL	8
BP	GO:0043535	regulation of blood vessel endothelial cell migration	8/344	153/18870	0.00709246	0.0561243	0.0423697	HIF1A/MIR27B/MIR29C/MIR24-1/MIR149/THBS1/MIR200A/PTGS2	8
BP	GO:0042475	odontogenesis of dentin-containing tooth	6/344	93/18870	0.00709855	0.0561243	0.0423697	BMP4/RUNX2/LRP4/TNC/FAM20C/SOSTDC1	6
BP	GO:0055006	cardiac cell development	6/344	93/18870	0.00709855	0.0561243	0.0423697	TGFBR3/BMP4/MYH11/MIR24-1/CDK1/INHBA	6
BP	GO:0097305	response to alcohol	11/344	254/18870	0.00713975	0.0561243	0.0423697	TACR1/TGFBR3/SFRP1/FGFR2/SLIT3/CDK1/TYMS/TNC/INHBA/PCK1/CCL21	11
BP	GO:0010881	regulation of cardiac muscle contraction by regulation of the release of sequestered calcium ion	3/344	22/18870	0.00715225	0.0561243	0.0423697	ANK2/GSTM2/GSTO1	3
BP	GO:0051443	positive regulation of ubiquitin-protein transferase activity	3/344	22/18870	0.00715225	0.0561243	0.0423697	CDC20/PLK1/UBE2S	3
BP	GO:2000831	regulation of steroid hormone secretion	3/344	22/18870	0.00715225	0.0561243	0.0423697	CRY2/AGTR1/GAL	3
BP	GO:0043491	phosphatidylinositol 3-kinase/protein kinase B signal transduction	12/344	290/18870	0.0071983	0.0562498	0.0424644	CX3CL1/KIT/WNT16/NTRK2/MIR29C/MYDGF/PDGFD/IGFBP5/GATA3/THBS1/CAVIN3/CCL21	12
BP	GO:0051962	positive regulation of nervous system development	12/344	290/18870	0.0071983	0.0562498	0.0424644	CDON/DCT/SOX10/HIF1A/CX3CL1/KIT/EEF2K/NTRK2/SEMA7A/ID4/IL34/ACAN	12
BP	GO:0032640	tumor necrosis factor production	9/344	186/18870	0.00724036	0.0562498	0.0424644	WNT5A/CX3CL1/MIR27B/MIR149/MMP8/THBS1/CYBA/IL1A/LPL	9
BP	GO:0032680	regulation of tumor necrosis factor production	9/344	186/18870	0.00724036	0.0562498	0.0424644	WNT5A/CX3CL1/MIR27B/MIR149/MMP8/THBS1/CYBA/IL1A/LPL	9
BP	GO:0032872	regulation of stress-activated MAPK cascade	9/344	186/18870	0.00724036	0.0562498	0.0424644	WNT5A/BMP4/WNT16/FOXM1/SPHK1/TNFRSF19/PBK/IL1A/CCL21	9
BP	GO:0001656	metanephros development	6/344	94/18870	0.0074694	0.0574989	0.0434074	BMP4/OSR1/AQP1/GREM1/IRX1/GATA3	6
BP	GO:0032411	positive regulation of transporter activity	6/344	94/18870	0.0074694	0.0574989	0.0434074	STAC2/ANK2/GSTM2/GSTO1/CHP2/GAL	6
BP	GO:0048704	embryonic skeletal system morphogenesis	6/344	94/18870	0.0074694	0.0574989	0.0434074	FGFR2/BMP4/OSR1/RUNX2/CHST11/MMP14	6
BP	GO:0051781	positive regulation of cell division	6/344	94/18870	0.0074694	0.0574989	0.0434074	PGF/KIF23/FGFR2/CDCA8/PDGFD/IL1A	6
BP	GO:0008217	regulation of blood pressure	9/344	187/18870	0.00748833	0.0574989	0.0434074	TACR1/CYP4F12/HSD11B2/MIR27B/IER3/SPX/CTSZ/AGTR1/PTGS2	9
BP	GO:0046888	negative regulation of hormone secretion	5/344	67/18870	0.00750435	0.0574989	0.0434074	SFRP1/CRY2/IL11/INHBA/CCN3	5
BP	GO:0070301	cellular response to hydrogen peroxide	5/344	67/18870	0.00750435	0.0574989	0.0434074	PPIF/AQP1/CDK1/SPHK1/PDGFD	5
BP	GO:0043583	ear development	10/344	221/18870	0.00753177	0.0575959	0.0434806	LRIG3/SLC25A27/WNT5A/ATP6V1B1/FGFR2/BMP4/OSR1/CCNA2/FRZB/GATA3	10
BP	GO:0045785	positive regulation of cell adhesion	17/344	482/18870	0.00757035	0.0577776	0.0436178	WNT5A/PNP/CX3CL1/SFRP1/ZBTB16/MIR27B/PLPP3/CHST2/FBLN2/VIT/GATA3/NID1/PDPN/IL1A/PCK1/CCL21/GPAM	17
BP	GO:0010712	regulation of collagen metabolic process	4/344	43/18870	0.0076532	0.0582958	0.044009	BMP4/MIR149/INHBA/MFAP4	4
BP	GO:0070304	positive regulation of stress-activated protein kinase signaling cascade	7/344	124/18870	0.00769868	0.058528	0.0441843	WNT5A/BMP4/WNT16/SPHK1/TNFRSF19/IL1A/CCL21	7
BP	GO:0000910	cytokinesis	9/344	188/18870	0.00774274	0.0586344	0.0442646	KIF23/KIF4A/AURKA/CDCA8/CEP55/ANLN/PLK1/STMN1/KIF20A	9
BP	GO:0030324	lung development	9/344	188/18870	0.00774274	0.0586344	0.0442646	WNT5A/FGFR2/BMP4/MMP12/IGFBP5/TNC/CTSZ/MMP14/PDPN	9
BP	GO:0072171	mesonephric tubule morphogenesis	5/344	68/18870	0.0079819	0.0599978	0.0452939	BMP4/OSR1/MAGED1/GREM1/GATA3	5
BP	GO:0150116	regulation of cell-substrate junction organization	5/344	68/18870	0.0079819	0.0599978	0.0452939	SFRP1/FAM107A/GREM1/THBS1/MMP14	5
BP	GO:0009636	response to toxic substance	11/344	258/18870	0.00798432	0.0599978	0.0452939	EPHX2/INMT/FBLN5/GSTM2/GSTO1/LTC4S/CDK1/TYMS/GPX8/HBG2/PTGS2	11
BP	GO:1903522	regulation of blood circulation	11/344	258/18870	0.00798432	0.0599978	0.0452939	TACR1/ANK2/GSTM2/GSTO1/EHD3/SPX/SCN4B/S100A1/AGTR1/PTGS2/FXYD1	11
BP	GO:0070302	regulation of stress-activated protein kinase signaling cascade	9/344	189/18870	0.00800369	0.0600277	0.0453165	WNT5A/BMP4/WNT16/FOXM1/SPHK1/TNFRSF19/PBK/IL1A/CCL21	9
BP	GO:0006690	icosanoid metabolic process	7/344	125/18870	0.00803168	0.0601219	0.0453876	CYP4F12/ATP6V1B1/PTGIS/LTC4S/GGTA1/HPGDS/PTGS2	7
BP	GO:0030900	forebrain development	15/344	407/18870	0.00805713	0.060197	0.0454443	CDON/WNT5A/DCT/HIF1A/PTPRS/FGFR2/BMP4/NTRK2/H2AX/AQP1/SEMA7A/ID4/SEMA6B/TACC3/INHBA	15
BP	GO:0140694	non-membrane-bounded organelle assembly	15/344	408/18870	0.00823055	0.0610731	0.0461057	KIF23/KIF4A/AURKA/PGM5/DLGAP5/CDCA8/NDC80/MYH11/CDC20/ANLN/KIFC1/PLK1/TPX2/KRT8/HCK	15
BP	GO:0002042	cell migration involved in sprouting angiogenesis	6/344	96/18870	0.00825271	0.0610731	0.0461057	MIR27B/MIR29C/GREM1/MIR149/THBS1/PTGS2	6
BP	GO:0002690	positive regulation of leukocyte chemotaxis	6/344	96/18870	0.00825271	0.0610731	0.0461057	WNT5A/PGF/IL34/THBS1/RAC2/CCL21	6
BP	GO:0014909	smooth muscle cell migration	6/344	96/18870	0.00825271	0.0610731	0.0461057	TACR1/BMP4/PDGFD/CCN4/IGFBP5/CCN3	6
BP	GO:0051310	metaphase chromosome alignment	6/344	96/18870	0.00825271	0.0610731	0.0461057	CDCA5/CDCA8/NDC80/KIF2C/KIFC1/CCNB1	6
BP	GO:0010463	mesenchymal cell proliferation	4/344	44/18870	0.00830001	0.0613069	0.0462821	WNT5A/FGFR2/BMP4/OSR1	4
BP	GO:0042471	ear morphogenesis	7/344	126/18870	0.00837517	0.0617451	0.046613	LRIG3/WNT5A/ATP6V1B1/FGFR2/OSR1/FRZB/GATA3	7
BP	GO:0043627	response to estrogen	5/344	69/18870	0.00848016	0.0624012	0.0471082	SFRP1/ARPC1B/GATA3/MMP14/GAL	5
BP	GO:0031099	regeneration	9/344	191/18870	0.00854565	0.0625291	0.0472048	TGFBR3/PTPRS/AURKA/CCNA2/CDK1/TYMS/TNC/MUSTN1/CCN3	9
BP	GO:0071706	tumor necrosis factor superfamily cytokine production	9/344	191/18870	0.00854565	0.0625291	0.0472048	WNT5A/CX3CL1/MIR27B/MIR149/MMP8/THBS1/CYBA/IL1A/LPL	9
BP	GO:1903555	regulation of tumor necrosis factor superfamily cytokine production	9/344	191/18870	0.00854565	0.0625291	0.0472048	WNT5A/CX3CL1/MIR27B/MIR149/MMP8/THBS1/CYBA/IL1A/LPL	9
BP	GO:0009953	dorsal/ventral pattern formation	6/344	97/18870	0.00866572	0.063289	0.0477785	SFRP1/BMP4/GREM1/LRP4/SOSTDC1/BMP1	6
BP	GO:0051384	response to glucocorticoid	7/344	127/18870	0.00872936	0.0636346	0.0480394	HSD11B2/SLIT3/FAM107A/AQP1/TYMS/PTGS2/PCK1	7
BP	GO:0072330	monocarboxylic acid biosynthetic process	10/344	226/18870	0.00874644	0.0636401	0.0480436	GATM/PTGIS/GSTM2/LTC4S/PLP1/HPGDS/PTGS2/LIPG/SCD/LPL	10
BP	GO:0030323	respiratory tube development	9/344	192/18870	0.00882686	0.0641057	0.048395	WNT5A/FGFR2/BMP4/MMP12/IGFBP5/TNC/CTSZ/MMP14/PDPN	9
BP	GO:0060993	kidney morphogenesis	6/344	98/18870	0.00909335	0.0648918	0.0489885	BMP4/OSR1/MAGED1/GREM1/IRX1/GATA3	6
BP	GO:0048706	embryonic skeletal system development	7/344	128/18870	0.00909443	0.0648918	0.0489885	WNT5A/FGFR2/BMP4/OSR1/RUNX2/CHST11/MMP14	7
BP	GO:0097237	cellular response to toxic substance	7/344	128/18870	0.00909443	0.0648918	0.0489885	FBLN5/GSTM2/GSTO1/LTC4S/GPX8/HBG2/PTGS2	7
BP	GO:0002070	epithelial cell maturation	3/344	24/18870	0.00915141	0.0648918	0.0489885	HIF1A/TYMS/TFCP2L1	3
BP	GO:0002320	lymphoid progenitor cell differentiation	3/344	24/18870	0.00915141	0.0648918	0.0489885	KIT/BMP4/GATA3	3
BP	GO:0003071	renal system process involved in regulation of systemic arterial blood pressure	3/344	24/18870	0.00915141	0.0648918	0.0489885	CYP4F12/HSD11B2/AGTR1	3
BP	GO:0003081	regulation of systemic arterial blood pressure by renin-angiotensin	3/344	24/18870	0.00915141	0.0648918	0.0489885	TACR1/CTSZ/AGTR1	3
BP	GO:0003091	renal water homeostasis	3/344	24/18870	0.00915141	0.0648918	0.0489885	CYP4F12/ATP6V1B1/AQP1	3
BP	GO:0006213	pyrimidine nucleoside metabolic process	3/344	24/18870	0.00915141	0.0648918	0.0489885	APOBEC3B/APOBEC3A/TK1	3
BP	GO:0009162	deoxyribonucleoside monophosphate metabolic process	3/344	24/18870	0.00915141	0.0648918	0.0489885	PNP/TYMS/TK1	3
BP	GO:0031145	anaphase-promoting complex-dependent catabolic process	3/344	24/18870	0.00915141	0.0648918	0.0489885	CDC20/PLK1/UBE2S	3
BP	GO:0034695	response to prostaglandin E	3/344	24/18870	0.00915141	0.0648918	0.0489885	TGFBR3/SFRP1/CCL21	3
BP	GO:0035162	embryonic hemopoiesis	3/344	24/18870	0.00915141	0.0648918	0.0489885	HIF1A/KIT/GATA3	3
BP	GO:0006869	lipid transport	16/344	453/18870	0.00930025	0.0658275	0.0496949	ABCA10/ABCA6/CRY2/ABCA9/MIR27B/SERPINA5/ABCA8/SPX/THBS1/INHBA/IL1A/AGTR1/PTGS2/LIPG/GAL/FABP7	16
BP	GO:0003007	heart morphogenesis	11/344	264/18870	0.00939455	0.0662456	0.0500105	TGFBR3/WNT5A/HIF1A/FGFR2/BMP4/WNT16/DHRS3/MICAL2/SLIT3/CPE/GATA3	11
BP	GO:0014706	striated muscle tissue development	11/344	264/18870	0.00939455	0.0662456	0.0500105	TGFBR3/WNT5A/FGFR2/BMP4/PGM5/MYH11/MIR24-1/CDK1/GREM1/ADAMTS9/SGCG	11
BP	GO:0048839	inner ear development	9/344	194/18870	0.00941027	0.0662456	0.0500105	LRIG3/SLC25A27/WNT5A/ATP6V1B1/FGFR2/BMP4/CCNA2/FRZB/GATA3	9
BP	GO:0030111	regulation of Wnt signaling pathway	13/344	338/18870	0.00945643	0.0664425	0.0501592	WNT5A/SOX10/SFRP1/FGFR2/MIR29C/PLPP3/GREM1/TMEM132A/LRP4/FRZB/CCN4/SOSTDC1/DKK2	13
BP	GO:0034765	regulation of monoatomic ion transmembrane transport	16/344	454/18870	0.00948505	0.0664425	0.0501592	KCNK5/STAC2/CX3CL1/ANK2/GSTM2/GSTO1/PPIF/OSR1/KCNK7/MIR24-1/PLP1/CHP2/SCN4B/CYBA/GAL/FXYD1	16
BP	GO:0006606	protein import into nucleus	8/344	161/18870	0.00950981	0.0664425	0.0501592	CRY2/BMP4/KPNA2/TXNIP/CDK1/MMP12/CHP2/PTGS2	8
BP	GO:0051017	actin filament bundle assembly	8/344	161/18870	0.00950981	0.0664425	0.0501592	TACR1/CGNL1/CX3CL1/SFRP1/ESPN/FAM107A/MIR149/STMN1	8
BP	GO:0003208	cardiac ventricle morphogenesis	5/344	71/18870	0.00954046	0.0664425	0.0501592	TGFBR3/HIF1A/FGFR2/CPE/GATA3	5
BP	GO:0045600	positive regulation of fat cell differentiation	5/344	71/18870	0.00954046	0.0664425	0.0501592	SFRP1/ZBTB16/FRZB/PTGS2/LPL	5
BP	GO:0003009	skeletal muscle contraction	4/344	46/18870	0.00969871	0.0670655	0.0506295	STAC2/GSTM2/GSTO1/MYH14	4
BP	GO:0030517	negative regulation of axon extension	4/344	46/18870	0.00969871	0.0670655	0.0506295	WNT5A/PTPRS/SEMA7A/SEMA6B	4
BP	GO:0032768	regulation of monooxygenase activity	4/344	46/18870	0.00969871	0.0670655	0.0506295	HIF1A/MIR27B/IL1A/S100A1	4
BP	GO:0035272	exocrine system development	4/344	46/18870	0.00969871	0.0670655	0.0506295	SOX10/FGFR2/NTN4/TFCP2L1	4
BP	GO:0120254	olefinic compound metabolic process	8/344	162/18870	0.00985035	0.0679258	0.0512789	CYP4F12/EPHX2/HSD11B2/PTGIS/GSTM2/DHRS3/PTGS2/LIPE	8
BP	GO:0071621	granulocyte chemotaxis	7/344	130/18870	0.00985795	0.0679258	0.0512789	CX3CL1/IL34/S100A12/THBS1/CCL14/RAC2/CCL21	7
BP	GO:0032970	regulation of actin filament-based process	14/344	379/18870	0.0100927	0.0693906	0.0523848	TACR1/CGNL1/CX3CL1/SFRP1/PLEKHH2/ANK2/FAM107A/ARHGAP40/MIR149/STMN1/HCK/PDPN/IL1A/CCL21	14
BP	GO:0050730	regulation of peptidyl-tyrosine phosphorylation	10/344	231/18870	0.0101061	0.0693906	0.0523848	SFRP1/KIT/PLPP3/FGFR3/IL34/GFRA1/GREM1/LRP4/PDGFD/IL11	10
BP	GO:0030218	erythrocyte differentiation	7/344	131/18870	0.0102568	0.0698395	0.0527236	TGFBR3/HIF1A/KIT/BMP4/RHEX/GATA3/INHBA	7
BP	GO:0008211	glucocorticoid metabolic process	3/344	25/18870	0.010261	0.0698395	0.0527236	HSD11B2/CYP21A2/GAL	3
BP	GO:0009164	nucleoside catabolic process	3/344	25/18870	0.010261	0.0698395	0.0527236	PNP/APOBEC3B/APOBEC3A	3
BP	GO:0070233	negative regulation of T cell apoptotic process	3/344	25/18870	0.010261	0.0698395	0.0527236	HIF1A/BMP4/GPAM	3
BP	GO:0071676	negative regulation of mononuclear cell migration	3/344	25/18870	0.010261	0.0698395	0.0527236	GREM1/SLAMF8/CCN3	3
BP	GO:0042692	muscle cell differentiation	15/344	419/18870	0.0103413	0.070263	0.0530434	CDON/KIT/ANK2/FGFR2/BMP4/PGM5/MYH11/MIR24-1/CDK1/GREM1/IGFBP5/KRT8/NID1/CCN3/MMP14	15
BP	GO:0019216	regulation of lipid metabolic process	13/344	342/18870	0.0103637	0.0702931	0.053066	EPHX2/PLA2G6/KIT/FGFR3/SPHK1/SERPINA3/PSAPL1/IL1A/SERPINA12/PTGS2/PCK1/CCL21/GAL	13
BP	GO:0003044	regulation of systemic arterial blood pressure mediated by a chemical signal	4/344	47/18870	0.010452	0.0703785	0.0531306	TACR1/HSD11B2/CTSZ/AGTR1	4
BP	GO:0030261	chromosome condensation	4/344	47/18870	0.010452	0.0703785	0.0531306	CDCA5/CDK1/TOP2A/PLK1	4
BP	GO:0035850	epithelial cell differentiation involved in kidney development	4/344	47/18870	0.010452	0.0703785	0.0531306	OSR1/GPR4/GREM1/GATA3	4
BP	GO:0050919	negative chemotaxis	4/344	47/18870	0.010452	0.0703785	0.0531306	WNT5A/SLIT3/SEMA7A/SEMA6B	4
BP	GO:0042542	response to hydrogen peroxide	6/344	101/18870	0.0104666	0.0703785	0.0531306	PPIF/AQP1/TXNIP/CDK1/SPHK1/PDGFD	6
BP	GO:0009746	response to hexose	9/344	198/18870	0.0106641	0.0714083	0.053908	HIF1A/PLA2G6/TXNIP/THBS1/COL6A3/PTGS2/PCK1/GPAM/LPL	9
BP	GO:0007411	axon guidance	10/344	233/18870	0.0106929	0.0714083	0.053908	BOC/TUBB3/WNT5A/HMCN2/SLIT3/SEMA7A/SEMA6B/GATA3/CHN1/EPHB6	10
BP	GO:0008406	gonad development	10/344	233/18870	0.0106929	0.0714083	0.053908	WNT5A/SFRP1/KIT/SLIT3/OSR1/GFRA1/GATA3/INHBA/MMP14/IL1A	10
BP	GO:0097485	neuron projection guidance	10/344	233/18870	0.0106929	0.0714083	0.053908	BOC/TUBB3/WNT5A/HMCN2/SLIT3/SEMA7A/SEMA6B/GATA3/CHN1/EPHB6	10
BP	GO:0061572	actin filament bundle organization	8/344	165/18870	0.0109264	0.072843	0.054991	TACR1/CGNL1/CX3CL1/SFRP1/ESPN/FAM107A/MIR149/STMN1	8
BP	GO:0002244	hematopoietic progenitor cell differentiation	7/344	133/18870	0.0110895	0.0735528	0.0555269	SFRP1/KIT/BMP4/ANLN/TOP2A/GATA3/INHBA	7
BP	GO:0030879	mammary gland development	7/344	133/18870	0.0110895	0.0735528	0.0555269	WNT5A/HIF1A/FGFR2/BMP4/IGFBP5/GATA3/SOSTDC1	7
BP	GO:0048593	camera-type eye morphogenesis	7/344	133/18870	0.0110895	0.0735528	0.0555269	CDON/WNT5A/HIF1A/BMP4/WNT16/NTRK2/AQP1	7
BP	GO:0032964	collagen biosynthetic process	4/344	48/18870	0.0112421	0.0743417	0.0561225	BMP4/MIR149/INHBA/SERPINH1	4
BP	GO:0032409	regulation of transporter activity	11/344	271/18870	0.0112747	0.0743417	0.0561225	STAC2/ANK2/GSTM2/GSTO1/PPIF/OSR1/MIR24-1/CHP2/SCN4B/GAL/FXYD1	11
BP	GO:0045123	cellular extravasation	5/344	74/18870	0.0112966	0.0743417	0.0561225	CX3CL1/XG/CHST2/PDGFD/CCL21	5
BP	GO:0045669	positive regulation of osteoblast differentiation	5/344	74/18870	0.0112966	0.0743417	0.0561225	BMP4/RUNX2/HIF1A-AS2/CCN4/FAM20C	5
BP	GO:0051170	import into nucleus	8/344	166/18870	0.0113038	0.0743417	0.0561225	CRY2/BMP4/KPNA2/TXNIP/CDK1/MMP12/CHP2/PTGS2	8
BP	GO:0010882	regulation of cardiac muscle contraction by calcium ion signaling	3/344	26/18870	0.0114453	0.0743946	0.0561624	ANK2/GSTM2/GSTO1	3
BP	GO:0018904	ether metabolic process	3/344	26/18870	0.0114453	0.0743946	0.0561624	EPHX2/PLA2G6/LIPE	3
BP	GO:0032967	positive regulation of collagen biosynthetic process	3/344	26/18870	0.0114453	0.0743946	0.0561624	BMP4/MIR149/INHBA	3
BP	GO:0042537	benzene-containing compound metabolic process	3/344	26/18870	0.0114453	0.0743946	0.0561624	EPHX2/GSTM2/CYP4B1	3
BP	GO:0043931	ossification involved in bone maturation	3/344	26/18870	0.0114453	0.0743946	0.0561624	ZBTB16/ADAMTS12/GREM1	3
BP	GO:0060343	trabecula formation	3/344	26/18870	0.0114453	0.0743946	0.0561624	TGFBR3/SFRP1/GREM1	3
BP	GO:0090218	positive regulation of lipid kinase activity	3/344	26/18870	0.0114453	0.0743946	0.0561624	KIT/FGFR3/CCL21	3
BP	GO:0006639	acylglycerol metabolic process	7/344	134/18870	0.0115238	0.0746556	0.0563594	TNXB/SERPINA12/LIPG/PCK1/GPAM/LPL/LIPE	7
BP	GO:0048565	digestive tract development	7/344	134/18870	0.0115238	0.0746556	0.0563594	WNT5A/SOX10/HIF1A/SFRP1/KIT/FGFR2/TYMS	7
BP	GO:0035924	cellular response to vascular endothelial growth factor stimulus	5/344	75/18870	0.0119277	0.0770884	0.058196	PGF/TNXB/MIR27B/ADAMTS12/SPHK1	5
BP	GO:0051960	regulation of nervous system development	16/344	466/18870	0.0119388	0.0770884	0.058196	CDON/WNT5A/DCT/SOX10/HIF1A/CX3CL1/KIT/PTPRS/EEF2K/NTRK2/SEMA7A/ID4/IL34/SEMA6B/LRP4/ACAN	16
BP	GO:0006638	neutral lipid metabolic process	7/344	135/18870	0.0119702	0.0771633	0.0582526	TNXB/SERPINA12/LIPG/PCK1/GPAM/LPL/LIPE	7
BP	GO:0050728	negative regulation of inflammatory response	9/344	202/18870	0.0120394	0.0772783	0.0583394	CX3CL1/PTGIS/IER3/MIR149/GATA3/PBK/SLAMF8/CCN3/HCK	9
BP	GO:0008608	attachment of spindle microtubules to kinetochore	4/344	49/18870	0.0120696	0.0772783	0.0583394	CDCA8/NDC80/KIF2C/CCNB1	4
BP	GO:0010518	positive regulation of phospholipase activity	4/344	49/18870	0.0120696	0.0772783	0.0583394	KIT/FGFR2/FGFR3/AGTR1	4
BP	GO:0048286	lung alveolus development	4/344	49/18870	0.0120696	0.0772783	0.0583394	FGFR2/BMP4/MMP12/IGFBP5	4
BP	GO:0050731	positive regulation of peptidyl-tyrosine phosphorylation	8/344	168/18870	0.0120871	0.0772783	0.0583394	KIT/PLPP3/FGFR3/IL34/GFRA1/GREM1/LRP4/IL11	8
BP	GO:0045137	development of primary sexual characteristics	10/344	238/18870	0.0122732	0.0783398	0.0591407	WNT5A/SFRP1/KIT/SLIT3/OSR1/GFRA1/GATA3/INHBA/MMP14/IL1A	10
BP	GO:0061982	meiosis I cell cycle process	7/344	136/18870	0.012429	0.0792045	0.0597935	AURKA/TRIP13/NDC80/PTTG1/CDC20/TOP2A/PLK1	7
BP	GO:0042472	inner ear morphogenesis	6/344	105/18870	0.0125181	0.0796423	0.060124	LRIG3/WNT5A/ATP6V1B1/FGFR2/FRZB/GATA3	6
BP	GO:0043536	positive regulation of blood vessel endothelial cell migration	5/344	76/18870	0.0125824	0.079921	0.0603344	HIF1A/MIR27B/THBS1/MIR200A/PTGS2	5
BP	GO:0010714	positive regulation of collagen metabolic process	3/344	27/18870	0.0127051	0.0800482	0.0604305	BMP4/MIR149/INHBA	3
BP	GO:0010804	negative regulation of tumor necrosis factor-mediated signaling pathway	3/344	27/18870	0.0127051	0.0800482	0.0604305	MIR27B/MIR24-1/PYDC1	3
BP	GO:0022010	central nervous system myelination	3/344	27/18870	0.0127051	0.0800482	0.0604305	SOX10/ID4/PLP1	3
BP	GO:0032291	axon ensheathment in central nervous system	3/344	27/18870	0.0127051	0.0800482	0.0604305	SOX10/ID4/PLP1	3
BP	GO:0051984	positive regulation of chromosome segregation	3/344	27/18870	0.0127051	0.0800482	0.0604305	CDCA8/CDK1/CCNB1	3
BP	GO:0003002	regionalization	15/344	430/18870	0.0128577	0.0808791	0.0610578	CDON/WNT5A/HIF1A/SFRP1/ZBTB16/AURKA/FGFR2/BMP4/MICAL2/OSR1/GREM1/LRP4/IRX1/SOSTDC1/BMP1	15
BP	GO:0006693	prostaglandin metabolic process	4/344	50/18870	0.0129352	0.0812357	0.0613269	ATP6V1B1/PTGIS/HPGDS/PTGS2	4
BP	GO:0032526	response to retinoic acid	6/344	106/18870	0.0130722	0.0819637	0.0618765	WNT5A/FGFR2/OSR1/AQP1/TNC/PCK1	6
BP	GO:0006655	phosphatidylglycerol biosynthetic process	2/344	10/18870	0.0135372	0.0831416	0.0627657	PLA2G6/GPAM	2
BP	GO:0042048	olfactory behavior	2/344	10/18870	0.0135372	0.0831416	0.0627657	ATP6V1B1/GJB4	2
BP	GO:0048023	positive regulation of melanin biosynthetic process	2/344	10/18870	0.0135372	0.0831416	0.0627657	PMEL/TYRP1	2
BP	GO:0048263	determination of dorsal identity	2/344	10/18870	0.0135372	0.0831416	0.0627657	GREM1/SOSTDC1	2
BP	GO:0060346	bone trabecula formation	2/344	10/18870	0.0135372	0.0831416	0.0627657	SFRP1/GREM1	2
BP	GO:0060502	epithelial cell proliferation involved in lung morphogenesis	2/344	10/18870	0.0135372	0.0831416	0.0627657	FGFR2/BMP4	2
BP	GO:0060525	prostate glandular acinus development	2/344	10/18870	0.0135372	0.0831416	0.0627657	SFRP1/FGFR2	2
BP	GO:0070099	regulation of chemokine-mediated signaling pathway	2/344	10/18870	0.0135372	0.0831416	0.0627657	HIF1A/SLIT3	2
BP	GO:0070244	negative regulation of thymocyte apoptotic process	2/344	10/18870	0.0135372	0.0831416	0.0627657	HIF1A/BMP4	2
BP	GO:1900378	positive regulation of secondary metabolite biosynthetic process	2/344	10/18870	0.0135372	0.0831416	0.0627657	PMEL/TYRP1	2
BP	GO:1905918	regulation of CoA-transferase activity	2/344	10/18870	0.0135372	0.0831416	0.0627657	MIR27B/AGTR1	2
BP	GO:2000826	regulation of heart morphogenesis	2/344	10/18870	0.0135372	0.0831416	0.0627657	WNT5A/BMP4	2
BP	GO:2000849	regulation of glucocorticoid secretion	2/344	10/18870	0.0135372	0.0831416	0.0627657	CRY2/GAL	2
BP	GO:0032231	regulation of actin filament bundle assembly	6/344	107/18870	0.0136431	0.0836607	0.0631576	TACR1/CGNL1/CX3CL1/SFRP1/MIR149/STMN1	6
BP	GO:0006692	prostanoid metabolic process	4/344	51/18870	0.0138394	0.0847312	0.0639658	ATP6V1B1/PTGIS/HPGDS/PTGS2	4
BP	GO:0019433	triglyceride catabolic process	3/344	28/18870	0.014041	0.085031	0.0641921	LIPG/LPL/LIPE	3
BP	GO:0034698	response to gonadotropin	3/344	28/18870	0.014041	0.085031	0.0641921	TGFBR3/CCNA2/INHBA	3
BP	GO:0035116	embryonic hindlimb morphogenesis	3/344	28/18870	0.014041	0.085031	0.0641921	ZBTB16/BMP4/OSR1	3
BP	GO:0042759	long-chain fatty acid biosynthetic process	3/344	28/18870	0.014041	0.085031	0.0641921	GSTM2/LTC4S/PLP1	3
BP	GO:0044342	type B pancreatic cell proliferation	3/344	28/18870	0.014041	0.085031	0.0641921	SFRP1/IGFBP5/CCN3	3
BP	GO:0048843	negative regulation of axon extension involved in axon guidance	3/344	28/18870	0.014041	0.085031	0.0641921	WNT5A/SEMA7A/SEMA6B	3
BP	GO:1903055	positive regulation of extracellular matrix organization	3/344	28/18870	0.014041	0.085031	0.0641921	TNXB/COLGALT1/PDPN	3
BP	GO:0051303	establishment of chromosome localization	6/344	108/18870	0.0142313	0.0860498	0.0649612	CDCA5/CDCA8/NDC80/KIF2C/KIFC1/CCNB1	6
BP	GO:0034101	erythrocyte homeostasis	7/344	140/18870	0.0143914	0.0867714	0.065506	TGFBR3/HIF1A/KIT/BMP4/RHEX/GATA3/INHBA	7
BP	GO:0060560	developmental growth involved in morphogenesis	10/344	244/18870	0.0143952	0.0867714	0.065506	WNT5A/SFRP1/PTPRS/AURKA/FGFR2/BMP4/SLIT3/SEMA7A/SEMA6B/TNC	10
BP	GO:0046661	male sex differentiation	8/344	174/18870	0.0146769	0.088333	0.0666849	WNT5A/SFRP1/KIT/GFRA1/GATA3/INHBA/MMP14/IL1A	8
BP	GO:0002066	columnar/cuboidal epithelial cell development	4/344	52/18870	0.0147828	0.0886967	0.0669595	WNT5A/HIF1A/BMP4/TYMS	4
BP	GO:0006636	unsaturated fatty acid biosynthetic process	4/344	52/18870	0.0147828	0.0886967	0.0669595	PTGIS/HPGDS/PTGS2/SCD	4
BP	GO:0006939	smooth muscle contraction	6/344	109/18870	0.0148369	0.0888848	0.0671014	TACR1/KIT/MYH11/SPHK1/SPX/PTGS2	6
BP	GO:0001101	response to acid chemical	7/344	141/18870	0.0149147	0.0891394	0.0672936	MIR224/NTRK2/PDGFD/COL4A1/KRT8/COL6A1/PCK1	7
BP	GO:0010959	regulation of metal ion transport	14/344	398/18870	0.0149251	0.0891394	0.0672936	STAC2/CX3CL1/ANK2/GSTM2/GSTO1/OSR1/MIR24-1/PLP1/CHP2/SCN4B/CYBA/PTGS2/GAL/FXYD1	14
BP	GO:0031214	biomineral tissue development	8/344	175/18870	0.0151448	0.0903133	0.0681798	HIF1A/FGFR2/BMP4/OSR1/FGFR3/GREM1/FAM20C/PTGS2	8
BP	GO:0090049	regulation of cell migration involved in sprouting angiogenesis	5/344	80/18870	0.0154439	0.0905328	0.0683456	MIR27B/MIR29C/MIR149/THBS1/PTGS2	5
BP	GO:0010165	response to X-ray	3/344	29/18870	0.0154537	0.0905328	0.0683456	SFRP1/GATA3/IKBIP	3
BP	GO:0010800	positive regulation of peptidyl-threonine phosphorylation	3/344	29/18870	0.0154537	0.0905328	0.0683456	WNT5A/SPHK1/PLK1	3
BP	GO:0034656	nucleobase-containing small molecule catabolic process	3/344	29/18870	0.0154537	0.0905328	0.0683456	PNP/APOBEC3B/APOBEC3A	3
BP	GO:0060603	mammary gland duct morphogenesis	3/344	29/18870	0.0154537	0.0905328	0.0683456	WNT5A/FGFR2/SOSTDC1	3
BP	GO:0090025	regulation of monocyte chemotaxis	3/344	29/18870	0.0154537	0.0905328	0.0683456	GREM1/SLAMF8/CCN3	3
BP	GO:1902430	negative regulation of amyloid-beta formation	3/344	29/18870	0.0154537	0.0905328	0.0683456	NTRK2/MIR29C/MIR24-1	3
BP	GO:1905820	positive regulation of chromosome separation	3/344	29/18870	0.0154537	0.0905328	0.0683456	DLGAP5/CDCA8/CDC20	3
BP	GO:0001676	long-chain fatty acid metabolic process	6/344	110/18870	0.0154602	0.0905328	0.0683456	CYP4F12/PTGIS/GSTM2/LTC4S/PLP1/PTGS2	6
BP	GO:0014812	muscle cell migration	6/344	110/18870	0.0154602	0.0905328	0.0683456	TACR1/BMP4/PDGFD/CCN4/IGFBP5/CCN3	6
BP	GO:0018210	peptidyl-threonine modification	6/344	110/18870	0.0154602	0.0905328	0.0683456	WNT5A/CDK1/SPHK1/PLK1/GALNT16/CDC42BPG	6
BP	GO:0042116	macrophage activation	6/344	110/18870	0.0154602	0.0905328	0.0683456	WNT5A/CX3CL1/DYSF/SPHK1/MMP8/THBS1	6
BP	GO:0022409	positive regulation of cell-cell adhesion	12/344	322/18870	0.015535	0.0906716	0.0684504	WNT5A/PNP/CX3CL1/ZBTB16/PLPP3/CHST2/GATA3/PDPN/IL1A/PCK1/CCL21/GPAM	12
BP	GO:0048738	cardiac muscle tissue development	10/344	247/18870	0.0155537	0.0906716	0.0684504	TGFBR3/WNT5A/FGFR2/BMP4/MYH11/MIR24-1/CDK1/GREM1/ADAMTS9/SGCG	10
BP	GO:0090257	regulation of muscle system process	10/344	247/18870	0.0155537	0.0906716	0.0684504	TACR1/KIT/ANK2/GSTM2/GSTO1/SPHK1/EHD3/IGFBP5/SPX/PTGS2	10
BP	GO:0071622	regulation of granulocyte chemotaxis	4/344	53/18870	0.0157658	0.0917363	0.0692541	IL34/THBS1/RAC2/CCL21	4
BP	GO:0071900	regulation of protein serine/threonine kinase activity	11/344	285/18870	0.0158848	0.0917363	0.0692541	WNT5A/KIT/CCNA2/MIR24-1/IL34/PLK1/PDGFD/S100A12/CDKN3/THBS1/CCNB1	11
BP	GO:0045619	regulation of lymphocyte differentiation	9/344	212/18870	0.0160537	0.0917363	0.0692541	PNP/SFRP1/ZBTB16/BMP4/GATA3/SLAMF8/INHBA/MMP14/PCK1	9
BP	GO:0030216	keratinocyte differentiation	8/344	177/18870	0.0161131	0.0917363	0.0692541	WNT5A/POU2F3/WNT16/KRT7/LCE5A/TXNIP/KRT77/IL1A	8
BP	GO:0030500	regulation of bone mineralization	5/344	81/18870	0.0162216	0.0917363	0.0692541	HIF1A/BMP4/OSR1/GREM1/FAM20C	5
BP	GO:0042440	pigment metabolic process	5/344	81/18870	0.0162216	0.0917363	0.0692541	WNT5A/PMEL/DCT/TYR/TYRP1	5
BP	GO:0001660	fever generation	2/344	11/18870	0.0163479	0.0917363	0.0692541	IL1A/PTGS2	2
BP	GO:0002604	regulation of dendritic cell antigen processing and presentation	2/344	11/18870	0.0163479	0.0917363	0.0692541	THBS1/CCL21	2
BP	GO:0003139	secondary heart field specification	2/344	11/18870	0.0163479	0.0917363	0.0692541	WNT5A/BMP4	2
BP	GO:0009120	deoxyribonucleoside metabolic process	2/344	11/18870	0.0163479	0.0917363	0.0692541	PNP/TK1	2
BP	GO:0031915	positive regulation of synaptic plasticity	2/344	11/18870	0.0163479	0.0917363	0.0692541	CDC20/PTGS2	2
BP	GO:0044062	regulation of excretion	2/344	11/18870	0.0163479	0.0917363	0.0692541	SPX/AGTR1	2
BP	GO:0044848	biological phase	2/344	11/18870	0.0163479	0.0917363	0.0692541	WNT5A/GAL	2
BP	GO:0048262	determination of dorsal/ventral asymmetry	2/344	11/18870	0.0163479	0.0917363	0.0692541	GREM1/SOSTDC1	2
BP	GO:0051987	positive regulation of attachment of spindle microtubules to kinetochore	2/344	11/18870	0.0163479	0.0917363	0.0692541	CDCA8/CCNB1	2
BP	GO:0060272	embryonic skeletal joint morphogenesis	2/344	11/18870	0.0163479	0.0917363	0.0692541	BMP4/OSR1	2
BP	GO:0060315	negative regulation of ryanodine-sensitive calcium-release channel activity	2/344	11/18870	0.0163479	0.0917363	0.0692541	GSTM2/GSTO1	2
BP	GO:0060736	prostate gland growth	2/344	11/18870	0.0163479	0.0917363	0.0692541	FGFR2/PSAPL1	2
BP	GO:0060742	epithelial cell differentiation involved in prostate gland development	2/344	11/18870	0.0163479	0.0917363	0.0692541	FGFR2/PSAPL1	2
BP	GO:0060900	embryonic camera-type eye formation	2/344	11/18870	0.0163479	0.0917363	0.0692541	WNT5A/WNT16	2
BP	GO:0070601	centromeric sister chromatid cohesion	2/344	11/18870	0.0163479	0.0917363	0.0692541	BUB1/BUB1B	2
BP	GO:0071481	cellular response to X-ray	2/344	11/18870	0.0163479	0.0917363	0.0692541	SFRP1/GATA3	2
BP	GO:0071838	cell proliferation in bone marrow	2/344	11/18870	0.0163479	0.0917363	0.0692541	MIR27B/FGFR2	2
BP	GO:0072124	regulation of glomerular mesangial cell proliferation	2/344	11/18870	0.0163479	0.0917363	0.0692541	BMP4/PDGFD	2
BP	GO:0085020	protein K6-linked ubiquitination	2/344	11/18870	0.0163479	0.0917363	0.0692541	UBE2S/UBE2T	2
BP	GO:0090179	planar cell polarity pathway involved in neural tube closure	2/344	11/18870	0.0163479	0.0917363	0.0692541	WNT5A/SFRP1	2
BP	GO:1901888	regulation of cell junction assembly	9/344	213/18870	0.0165033	0.0924751	0.0698119	WNT5A/SFRP1/PTPRS/EEF2K/NTRK2/FAM107A/GREM1/THBS1/MMP14	9
BP	GO:0051592	response to calcium ion	7/344	144/18870	0.0165658	0.0926924	0.0699759	WNT5A/EEF2K/TRPV6/PPIF/TXNIP/CHP2/THBS1	7
BP	GO:0060425	lung morphogenesis	4/344	54/18870	0.016789	0.0938068	0.0708172	FGFR2/BMP4/TNC/CTSZ	4
BP	GO:0010575	positive regulation of vascular endothelial growth factor production	3/344	30/18870	0.0169435	0.0938321	0.0708363	HIF1A/IL1A/PTGS2	3
BP	GO:0010955	negative regulation of protein processing	3/344	30/18870	0.0169435	0.0938321	0.0708363	THBS1/CTSZ/CARD18	3
BP	GO:0039694	viral RNA genome replication	3/344	30/18870	0.0169435	0.0938321	0.0708363	APOBEC3B/TOP2A/APOBEC3A	3
BP	GO:0043032	positive regulation of macrophage activation	3/344	30/18870	0.0169435	0.0938321	0.0708363	WNT5A/MMP8/THBS1	3
BP	GO:0060045	positive regulation of cardiac muscle cell proliferation	3/344	30/18870	0.0169435	0.0938321	0.0708363	TGFBR3/FGFR2/CDK1	3
BP	GO:1903318	negative regulation of protein maturation	3/344	30/18870	0.0169435	0.0938321	0.0708363	THBS1/CTSZ/CARD18	3
BP	GO:0060541	respiratory system development	9/344	214/18870	0.016962	0.0938321	0.0708363	WNT5A/FGFR2/BMP4/MMP12/IGFBP5/TNC/CTSZ/MMP14/PDPN	9
BP	GO:0014032	neural crest cell development	5/344	82/18870	0.0170251	0.0939647	0.0709364	SOX10/HIF1A/BMP4/SEMA7A/SEMA6B	5
BP	GO:0007548	sex differentiation	11/344	288/18870	0.0170341	0.0939647	0.0709364	WNT5A/SFRP1/KIT/SLIT3/OSR1/GFRA1/GATA3/INHBA/MMP14/IL1A/CNTFR	11
BP	GO:0090101	negative regulation of transmembrane receptor protein serine/threonine kinase signaling pathway	8/344	179/18870	0.0171254	0.0940377	0.0709915	TGFBR3/WNT5A/SFRP1/MIR27B/GREM1/CHST11/SOSTDC1/CCN3	8
BP	GO:0042552	myelination	7/344	145/18870	0.0171438	0.0940377	0.0709915	PLLP/SOX10/ANK2/NTRK2/ID4/PLP1/MPZ	7
BP	GO:0045834	positive regulation of lipid metabolic process	7/344	145/18870	0.0171438	0.0940377	0.0709915	PLA2G6/KIT/FGFR3/IL1A/PTGS2/PCK1/CCL21	7
BP	GO:0050921	positive regulation of chemotaxis	7/344	145/18870	0.0171438	0.0940377	0.0709915	WNT5A/PGF/IL34/PDGFD/THBS1/RAC2/CCL21	7
BP	GO:0046883	regulation of hormone secretion	10/344	251/18870	0.0172046	0.0942384	0.071143	TACR1/HIF1A/PLA2G6/SFRP1/CRY2/IL11/INHBA/CCN3/AGTR1/GAL	10
BP	GO:0055123	digestive system development	7/344	146/18870	0.0177359	0.0970126	0.0732373	WNT5A/SOX10/HIF1A/SFRP1/KIT/FGFR2/TYMS	7
BP	GO:0009116	nucleoside metabolic process	4/344	55/18870	0.0178528	0.097388	0.0735207	PNP/APOBEC3B/APOBEC3A/TK1	4
BP	GO:0051279	regulation of release of sequestered calcium ion into cytosol	5/344	83/18870	0.0178545	0.097388	0.0735207	CX3CL1/ANK2/GSTM2/GSTO1/CYBA	5
BP	GO:0007409	axonogenesis	15/344	448/18870	0.0179781	0.0979256	0.0739265	BOC/TUBB3/WNT5A/PTPRS/HMCN2/FGFR2/SLIT3/NTRK2/SEMA7A/SEMA6B/LRP4/GATA3/CHN1/STMN1/EPHB6	15
BP	GO:0034764	positive regulation of transmembrane transport	9/344	217/18870	0.018394	0.100051	0.0755311	STAC2/CX3CL1/ANK2/GSTM2/GSTO1/PLP1/CHP2/GAL/FXYD1	9
BP	GO:0007064	mitotic sister chromatid cohesion	3/344	31/18870	0.0185109	0.100128	0.0755893	BUB1/CDCA5/CDC20	3
BP	GO:0010880	regulation of release of sequestered calcium ion into cytosol by sarcoplasmic reticulum	3/344	31/18870	0.0185109	0.100128	0.0755893	ANK2/GSTM2/GSTO1	3
BP	GO:0033688	regulation of osteoblast proliferation	3/344	31/18870	0.0185109	0.100128	0.0755893	SFRP1/FGFR2/GREM1	3
BP	GO:0035767	endothelial cell chemotaxis	3/344	31/18870	0.0185109	0.100128	0.0755893	MIR149/THBS1/CCN3	3
BP	GO:0007178	transmembrane receptor protein serine/threonine kinase signaling pathway	14/344	410/18870	0.0187897	0.101471	0.0766033	TGFBR3/WNT5A/SFRP1/TNXB/MIR27B/BMP4/RUNX2/GREM1/CHST11/LTBP4/THBS1/SOSTDC1/INHBA/CCN3	14
BP	GO:0030857	negative regulation of epithelial cell differentiation	4/344	56/18870	0.0189576	0.101471	0.0766033	OSR1/FRZB/S1PR3/IL1A	4
BP	GO:0003084	positive regulation of systemic arterial blood pressure	2/344	12/18870	0.0193836	0.101471	0.0766033	HSD11B2/SPX	2
BP	GO:0006216	cytidine catabolic process	2/344	12/18870	0.0193836	0.101471	0.0766033	APOBEC3B/APOBEC3A	2
BP	GO:0009972	cytidine deamination	2/344	12/18870	0.0193836	0.101471	0.0766033	APOBEC3B/APOBEC3A	2
BP	GO:0014831	gastro-intestinal system smooth muscle contraction	2/344	12/18870	0.0193836	0.101471	0.0766033	KIT/SPX	2
BP	GO:0016554	cytidine to uridine editing	2/344	12/18870	0.0193836	0.101471	0.0766033	APOBEC3B/APOBEC3A	2
BP	GO:0033083	regulation of immature T cell proliferation	2/344	12/18870	0.0193836	0.101471	0.0766033	BMP4/IL1A	2
BP	GO:0033084	regulation of immature T cell proliferation in thymus	2/344	12/18870	0.0193836	0.101471	0.0766033	BMP4/IL1A	2
BP	GO:0035933	glucocorticoid secretion	2/344	12/18870	0.0193836	0.101471	0.0766033	CRY2/GAL	2
BP	GO:0042487	regulation of odontogenesis of dentin-containing tooth	2/344	12/18870	0.0193836	0.101471	0.0766033	BMP4/RUNX2	2
BP	GO:0046087	cytidine metabolic process	2/344	12/18870	0.0193836	0.101471	0.0766033	APOBEC3B/APOBEC3A	2
BP	GO:0048012	hepatocyte growth factor receptor signaling pathway	2/344	12/18870	0.0193836	0.101471	0.0766033	ADAMTS12/STMN1	2
BP	GO:0051798	positive regulation of hair follicle development	2/344	12/18870	0.0193836	0.101471	0.0766033	WNT5A/GAL	2
BP	GO:0052646	alditol phosphate metabolic process	2/344	12/18870	0.0193836	0.101471	0.0766033	GPD1/GPAM	2
BP	GO:0072070	loop of Henle development	2/344	12/18870	0.0193836	0.101471	0.0766033	AQP1/IRX1	2
BP	GO:0072110	glomerular mesangial cell proliferation	2/344	12/18870	0.0193836	0.101471	0.0766033	BMP4/PDGFD	2
BP	GO:0072182	regulation of nephron tubule epithelial cell differentiation	2/344	12/18870	0.0193836	0.101471	0.0766033	OSR1/GATA3	2
BP	GO:0090178	regulation of establishment of planar polarity involved in neural tube closure	2/344	12/18870	0.0193836	0.101471	0.0766033	WNT5A/SFRP1	2
BP	GO:0090232	positive regulation of spindle checkpoint	2/344	12/18870	0.0193836	0.101471	0.0766033	CDCA8/NDC80	2
BP	GO:0090267	positive regulation of mitotic cell cycle spindle assembly checkpoint	2/344	12/18870	0.0193836	0.101471	0.0766033	CDCA8/NDC80	2
BP	GO:0090306	meiotic spindle assembly	2/344	12/18870	0.0193836	0.101471	0.0766033	AURKA/NDC80	2
BP	GO:2000303	regulation of ceramide biosynthetic process	2/344	12/18870	0.0193836	0.101471	0.0766033	PLA2G6/SPHK1	2
BP	GO:2000508	regulation of dendritic cell chemotaxis	2/344	12/18870	0.0193836	0.101471	0.0766033	SLAMF8/CCL21	2
BP	GO:0002028	regulation of sodium ion transport	5/344	85/18870	0.0195923	0.102048	0.0770385	OSR1/MIR24-1/CHP2/SCN4B/FXYD1	5
BP	GO:0048041	focal adhesion assembly	5/344	85/18870	0.0195923	0.102048	0.0770385	SFRP1/FAM107A/GREM1/THBS1/MMP14	5
BP	GO:0071230	cellular response to amino acid stimulus	5/344	85/18870	0.0195923	0.102048	0.0770385	MIR224/NTRK2/PDGFD/COL4A1/COL6A1	5
BP	GO:0050768	negative regulation of neurogenesis	7/344	149/18870	0.0195984	0.102048	0.0770385	WNT5A/SOX10/PTPRS/SEMA7A/ID4/SEMA6B/LRP4	7
BP	GO:0061005	cell differentiation involved in kidney development	4/344	57/18870	0.0201039	0.103979	0.0784966	OSR1/GPR4/GREM1/GATA3	4
BP	GO:0001516	prostaglandin biosynthetic process	3/344	32/18870	0.020156	0.103979	0.0784966	PTGIS/HPGDS/PTGS2	3
BP	GO:0010458	exit from mitosis	3/344	32/18870	0.020156	0.103979	0.0784966	CDCA5/ANLN/UBE2S	3
BP	GO:0010464	regulation of mesenchymal cell proliferation	3/344	32/18870	0.020156	0.103979	0.0784966	WNT5A/FGFR2/BMP4	3
BP	GO:0010765	positive regulation of sodium ion transport	3/344	32/18870	0.020156	0.103979	0.0784966	CHP2/SCN4B/FXYD1	3
BP	GO:0046457	prostanoid biosynthetic process	3/344	32/18870	0.020156	0.103979	0.0784966	PTGIS/HPGDS/PTGS2	3
BP	GO:1902992	negative regulation of amyloid precursor protein catabolic process	3/344	32/18870	0.020156	0.103979	0.0784966	NTRK2/MIR29C/MIR24-1	3
BP	GO:0048511	rhythmic process	11/344	296/18870	0.0204023	0.105111	0.079351	HLF/CRY2/SLIT3/NTRK2/ID4/MAGED1/CDK1/TOP2A/TYMS/CAVIN3/INHBA	11
BP	GO:0051928	positive regulation of calcium ion transport	6/344	118/18870	0.0211105	0.108616	0.081997	STAC2/CX3CL1/ANK2/GSTM2/GSTO1/PLP1	6
BP	GO:0042306	regulation of protein import into nucleus	4/344	58/18870	0.021292	0.109262	0.0824844	BMP4/CDK1/CHP2/PTGS2	4
BP	GO:0070231	T cell apoptotic process	4/344	58/18870	0.021292	0.109262	0.0824844	WNT5A/HIF1A/BMP4/GPAM	4
BP	GO:0032956	regulation of actin cytoskeleton organization	12/344	337/18870	0.0213414	0.109371	0.082567	TACR1/CGNL1/CX3CL1/SFRP1/PLEKHH2/FAM107A/ARHGAP40/MIR149/STMN1/HCK/IL1A/CCL21	12
BP	GO:0044242	cellular lipid catabolic process	9/344	223/18870	0.0215187	0.110135	0.0831437	PNPLA7/CYP4F12/PLA2G6/ECHDC2/SPHK1/LIPG/PCK1/LPL/LIPE	9
BP	GO:0002063	chondrocyte development	3/344	33/18870	0.021879	0.110243	0.0832253	RUNX2/CHST11/SERPINH1	3
BP	GO:0030511	positive regulation of transforming growth factor beta receptor signaling pathway	3/344	33/18870	0.021879	0.110243	0.0832253	TGFBR3/TNXB/THBS1	3
BP	GO:0031069	hair follicle morphogenesis	3/344	33/18870	0.021879	0.110243	0.0832253	FGFR2/IGFBP5/SOSTDC1	3
BP	GO:0034368	protein-lipid complex remodeling	3/344	33/18870	0.021879	0.110243	0.0832253	AGTR1/LIPG/LPL	3
BP	GO:0034369	plasma lipoprotein particle remodeling	3/344	33/18870	0.021879	0.110243	0.0832253	AGTR1/LIPG/LPL	3
BP	GO:0040020	regulation of meiotic nuclear division	3/344	33/18870	0.021879	0.110243	0.0832253	WNT5A/TRIP13/CDC20	3
BP	GO:0045648	positive regulation of erythrocyte differentiation	3/344	33/18870	0.021879	0.110243	0.0832253	HIF1A/RHEX/INHBA	3
BP	GO:0045777	positive regulation of blood pressure	3/344	33/18870	0.021879	0.110243	0.0832253	TACR1/HSD11B2/SPX	3
BP	GO:0050891	multicellular organismal-level water homeostasis	3/344	33/18870	0.021879	0.110243	0.0832253	CYP4F12/ATP6V1B1/AQP1	3
BP	GO:0051497	negative regulation of stress fiber assembly	3/344	33/18870	0.021879	0.110243	0.0832253	CGNL1/MIR149/STMN1	3
BP	GO:0080111	DNA demethylation	3/344	33/18870	0.021879	0.110243	0.0832253	APOBEC3B/GATA3/APOBEC3A	3
BP	GO:1903846	positive regulation of cellular response to transforming growth factor beta stimulus	3/344	33/18870	0.021879	0.110243	0.0832253	TGFBR3/TNXB/THBS1	3
BP	GO:0030183	B cell differentiation	7/344	153/18870	0.0222889	0.110762	0.0836173	SFRP1/KIT/IL11/ITM2A/SLAMF8/INHBA/MMP14	7
BP	GO:1901343	negative regulation of vasculature development	7/344	153/18870	0.0222889	0.110762	0.0836173	MIR29C/ISM1/MIR24-1/GPR4/ADAMTS9/THBS1/ANGPTL7	7
BP	GO:0046330	positive regulation of JNK cascade	5/344	88/18870	0.0224013	0.110762	0.0836173	WNT5A/WNT16/TNFRSF19/IL1A/CCL21	5
BP	GO:0048864	stem cell development	5/344	88/18870	0.0224013	0.110762	0.0836173	SOX10/HIF1A/BMP4/SEMA7A/SEMA6B	5
BP	GO:0060828	regulation of canonical Wnt signaling pathway	10/344	262/18870	0.0224105	0.110762	0.0836173	WNT5A/SOX10/SFRP1/FGFR2/MIR29C/GREM1/LRP4/FRZB/SOSTDC1/DKK2	10
BP	GO:0010517	regulation of phospholipase activity	4/344	59/18870	0.0225223	0.110762	0.0836173	KIT/FGFR2/FGFR3/AGTR1	4
BP	GO:0010574	regulation of vascular endothelial growth factor production	4/344	59/18870	0.0225223	0.110762	0.0836173	HIF1A/NDRG2/IL1A/PTGS2	4
BP	GO:0050881	musculoskeletal movement	4/344	59/18870	0.0225223	0.110762	0.0836173	STAC2/GSTM2/GSTO1/MYH14	4
BP	GO:2000107	negative regulation of leukocyte apoptotic process	4/344	59/18870	0.0225223	0.110762	0.0836173	HIF1A/BMP4/CCL21/GPAM	4
BP	GO:0002069	columnar/cuboidal epithelial cell maturation	2/344	13/18870	0.0226353	0.110762	0.0836173	HIF1A/TYMS	2
BP	GO:0031272	regulation of pseudopodium assembly	2/344	13/18870	0.0226353	0.110762	0.0836173	KIT/CCL21	2
BP	GO:0031274	positive regulation of pseudopodium assembly	2/344	13/18870	0.0226353	0.110762	0.0836173	KIT/CCL21	2
BP	GO:0033079	immature T cell proliferation	2/344	13/18870	0.0226353	0.110762	0.0836173	BMP4/IL1A	2
BP	GO:0033080	immature T cell proliferation in thymus	2/344	13/18870	0.0226353	0.110762	0.0836173	BMP4/IL1A	2
BP	GO:0044771	meiotic cell cycle phase transition	2/344	13/18870	0.0226353	0.110762	0.0836173	NDC80/CDC20	2
BP	GO:0045006	DNA deamination	2/344	13/18870	0.0226353	0.110762	0.0836173	APOBEC3B/APOBEC3A	2
BP	GO:0051280	negative regulation of release of sequestered calcium ion into cytosol	2/344	13/18870	0.0226353	0.110762	0.0836173	GSTM2/GSTO1	2
BP	GO:0061430	bone trabecula morphogenesis	2/344	13/18870	0.0226353	0.110762	0.0836173	SFRP1/GREM1	2
BP	GO:0061517	macrophage proliferation	2/344	13/18870	0.0226353	0.110762	0.0836173	CX3CL1/IL34	2
BP	GO:0090153	regulation of sphingolipid biosynthetic process	2/344	13/18870	0.0226353	0.110762	0.0836173	PLA2G6/SPHK1	2
BP	GO:0090177	establishment of planar polarity involved in neural tube closure	2/344	13/18870	0.0226353	0.110762	0.0836173	WNT5A/SFRP1	2
BP	GO:1901862	negative regulation of muscle tissue development	2/344	13/18870	0.0226353	0.110762	0.0836173	BMP4/IGFBP5	2
BP	GO:1905038	regulation of membrane lipid metabolic process	2/344	13/18870	0.0226353	0.110762	0.0836173	PLA2G6/SPHK1	2
BP	GO:0046660	female sex differentiation	6/344	120/18870	0.0227154	0.111015	0.0838081	WNT5A/SFRP1/KIT/SLIT3/INHBA/MMP14	6
BP	GO:0001960	negative regulation of cytokine-mediated signaling pathway	5/344	89/18870	0.0233926	0.113897	0.0859834	MIR27B/SLIT3/MIR24-1/MMP12/PYDC1	5
BP	GO:0002088	lens development in camera-type eye	5/344	89/18870	0.0233926	0.113897	0.0859834	CDON/HSF4/WNT5A/BMP4/GATA3	5
BP	GO:0014910	regulation of smooth muscle cell migration	5/344	89/18870	0.0233926	0.113897	0.0859834	TACR1/BMP4/PDGFD/CCN4/IGFBP5	5
BP	GO:0006691	leukotriene metabolic process	3/344	34/18870	0.02368	0.114286	0.0862777	CYP4F12/LTC4S/GGTA1	3
BP	GO:0007431	salivary gland development	3/344	34/18870	0.02368	0.114286	0.0862777	FGFR2/NTN4/TFCP2L1	3
BP	GO:0048265	response to pain	3/344	34/18870	0.02368	0.114286	0.0862777	TACR1/VWA1/THBS1	3
BP	GO:0048333	mesodermal cell differentiation	3/344	34/18870	0.02368	0.114286	0.0862777	FGFR2/BMP4/INHBA	3
BP	GO:0048841	regulation of axon extension involved in axon guidance	3/344	34/18870	0.02368	0.114286	0.0862777	WNT5A/SEMA7A/SEMA6B	3
BP	GO:1901658	glycosyl compound catabolic process	3/344	34/18870	0.02368	0.114286	0.0862777	PNP/APOBEC3B/APOBEC3A	3
BP	GO:0051961	negative regulation of nervous system development	7/344	155/18870	0.0237256	0.114286	0.0862777	WNT5A/SOX10/PTPRS/SEMA7A/ID4/SEMA6B/LRP4	7
BP	GO:0001961	positive regulation of cytokine-mediated signaling pathway	4/344	60/18870	0.023795	0.114286	0.0862777	WNT5A/HIF1A/MMP12/MMP8	4
BP	GO:0050879	multicellular organismal movement	4/344	60/18870	0.023795	0.114286	0.0862777	STAC2/GSTM2/GSTO1/MYH14	4
BP	GO:0060193	positive regulation of lipase activity	4/344	60/18870	0.023795	0.114286	0.0862777	KIT/FGFR2/FGFR3/AGTR1	4
BP	GO:0070228	regulation of lymphocyte apoptotic process	4/344	60/18870	0.023795	0.114286	0.0862777	WNT5A/HIF1A/BMP4/GPAM	4
BP	GO:0021543	pallium development	8/344	191/18870	0.0241787	0.115987	0.0875613	CDON/HIF1A/PTPRS/NTRK2/H2AX/ID4/SEMA6B/TACC3	8
BP	GO:0043010	camera-type eye development	12/344	344/18870	0.0245446	0.117597	0.0887769	CDON/HSF4/WNT5A/HIF1A/BMP4/WNT16/NTRK2/AQP1/COL4A1/GATA3/INHBA/ANGPTL7	12
BP	GO:0051146	striated muscle cell differentiation	11/344	305/18870	0.0247529	0.118449	0.0894206	CDON/BMP4/PGM5/MYH11/MIR24-1/CDK1/GREM1/IGFBP5/KRT8/CCN3/MMP14	11
BP	GO:0003179	heart valve morphogenesis	4/344	61/18870	0.0251105	0.119769	0.0904168	BMP4/SLIT3/ADAMTS9/GATA3	4
BP	GO:1903670	regulation of sprouting angiogenesis	4/344	61/18870	0.0251105	0.119769	0.0904168	CEMIP2/ADAMTS9/THBS1/S100A1	4
BP	GO:0070663	regulation of leukocyte proliferation	10/344	267/18870	0.0251208	0.119769	0.0904168	TACR1/PNP/KIT/BMP4/IL34/GREM1/IL1A/RAC2/GPAM/GAL	10
BP	GO:0050770	regulation of axonogenesis	7/344	157/18870	0.0252248	0.119911	0.0905237	WNT5A/PTPRS/NTRK2/SEMA7A/SEMA6B/LRP4/CHN1	7
BP	GO:0002065	columnar/cuboidal epithelial cell differentiation	6/344	123/18870	0.0252735	0.119911	0.0905237	WNT5A/HIF1A/FGFR2/BMP4/TYMS/FAM20C	6
BP	GO:0010811	positive regulation of cell-substrate adhesion	6/344	123/18870	0.0252735	0.119911	0.0905237	CX3CL1/SFRP1/FBLN2/VIT/NID1/CCL21	6
BP	GO:2001257	regulation of cation channel activity	6/344	123/18870	0.0252735	0.119911	0.0905237	STAC2/ANK2/GSTM2/GSTO1/MIR24-1/GAL	6
BP	GO:0045132	meiotic chromosome segregation	5/344	91/18870	0.0254592	0.120096	0.0906636	AURKA/TRIP13/NDC80/PTTG1/PLK1	5
BP	GO:0060021	roof of mouth development	5/344	91/18870	0.0254592	0.120096	0.0906636	TGFBR3/WNT5A/DHRS3/OSR1/INHBA	5
BP	GO:0070098	chemokine-mediated signaling pathway	5/344	91/18870	0.0254592	0.120096	0.0906636	HIF1A/CX3CL1/SLIT3/CCL14/CCL21	5
BP	GO:0009749	response to glucose	8/344	193/18870	0.0255265	0.120096	0.0906636	HIF1A/PLA2G6/TXNIP/THBS1/COL6A3/PCK1/GPAM/LPL	8
BP	GO:0009119	ribonucleoside metabolic process	3/344	35/18870	0.0255589	0.120096	0.0906636	PNP/APOBEC3B/APOBEC3A	3
BP	GO:0034367	protein-containing complex remodeling	3/344	35/18870	0.0255589	0.120096	0.0906636	AGTR1/LIPG/LPL	3
BP	GO:0061081	positive regulation of myeloid leukocyte cytokine production involved in immune response	3/344	35/18870	0.0255589	0.120096	0.0906636	WNT5A/KIT/SEMA7A	3
BP	GO:0110110	positive regulation of animal organ morphogenesis	3/344	35/18870	0.0255589	0.120096	0.0906636	WNT5A/BMP4/GATA3	3
BP	GO:0051403	stress-activated MAPK cascade	9/344	230/18870	0.0256265	0.120149	0.0907039	WNT5A/BMP4/WNT16/FOXM1/SPHK1/TNFRSF19/PBK/IL1A/CCL21	9
BP	GO:0051051	negative regulation of transport	15/344	469/18870	0.0257785	0.120149	0.0907039	SFRP1/CRY2/MIR27B/GSTM2/GSTO1/PPIF/OSR1/MIR24-1/DYSF/IL11/SPX/THBS1/INHBA/CCN3/PTGS2	15
BP	GO:0009314	response to radiation	14/344	428/18870	0.0259526	0.120149	0.0907039	DCT/HIF1A/TYR/SFRP1/KIT/CRY2/H2AX/AQP1/PCLAF/GATA3/IKBIP/PBK/MFAP4/IL1A	14
BP	GO:0098754	detoxification	7/344	158/18870	0.0259983	0.120149	0.0907039	FBLN5/GSTM2/GSTO1/LTC4S/GPX8/HBG2/PTGS2	7
BP	GO:0001977	renal system process involved in regulation of blood volume	2/344	14/18870	0.026094	0.120149	0.0907039	CYP4F12/HSD11B2	2
BP	GO:0032908	regulation of transforming growth factor beta1 production	2/344	14/18870	0.026094	0.120149	0.0907039	CX3CL1/THBS1	2
BP	GO:0042541	hemoglobin biosynthetic process	2/344	14/18870	0.026094	0.120149	0.0907039	HIF1A/INHBA	2
BP	GO:0045842	positive regulation of mitotic metaphase/anaphase transition	2/344	14/18870	0.026094	0.120149	0.0907039	DLGAP5/CDC20	2
BP	GO:0046131	pyrimidine ribonucleoside metabolic process	2/344	14/18870	0.026094	0.120149	0.0907039	APOBEC3B/APOBEC3A	2
BP	GO:0046133	pyrimidine ribonucleoside catabolic process	2/344	14/18870	0.026094	0.120149	0.0907039	APOBEC3B/APOBEC3A	2
BP	GO:0051177	meiotic sister chromatid cohesion	2/344	14/18870	0.026094	0.120149	0.0907039	BUB1/BUB1B	2
BP	GO:0055057	neuroblast division	2/344	14/18870	0.026094	0.120149	0.0907039	DCT/FGFR2	2
BP	GO:0071472	cellular response to salt stress	2/344	14/18870	0.026094	0.120149	0.0907039	AQP1/PCK1	2
BP	GO:0072160	nephron tubule epithelial cell differentiation	2/344	14/18870	0.026094	0.120149	0.0907039	OSR1/GATA3	2
BP	GO:1902043	positive regulation of extrinsic apoptotic signaling pathway via death domain receptors	2/344	14/18870	0.026094	0.120149	0.0907039	SFRP1/THBS1	2
BP	GO:1905049	negative regulation of metallopeptidase activity	2/344	14/18870	0.026094	0.120149	0.0907039	MIR29C/MIR24-1	2
BP	GO:2000650	negative regulation of sodium ion transmembrane transporter activity	2/344	14/18870	0.026094	0.120149	0.0907039	OSR1/MIR24-1	2
BP	GO:0072676	lymphocyte migration	6/344	124/18870	0.0261671	0.120344	0.0908509	WNT5A/CX3CL1/XG/GATA3/CCL14/CCL21	6
BP	GO:0140013	meiotic nuclear division	8/344	194/18870	0.0262197	0.120444	0.090926	WNT5A/AURKA/TRIP13/NDC80/PTTG1/CDC20/TOP2A/PLK1	8
BP	GO:0030098	lymphocyte differentiation	14/344	429/18870	0.0264027	0.121142	0.091453	PNP/SFRP1/KIT/ZBTB16/BMP4/RUNX2/IL11/GATA3/ITM2A/SLAMF8/INHBA/MMP14/IL1A/PCK1	14
BP	GO:1904063	negative regulation of cation transmembrane transport	5/344	92/18870	0.0265349	0.121605	0.091803	GSTM2/GSTO1/PPIF/OSR1/MIR24-1	5
BP	GO:1902903	regulation of supramolecular fiber organization	13/344	389/18870	0.0268464	0.122888	0.0927717	TACR1/CGNL1/CX3CL1/SFRP1/PLEKHH2/TNXB/COLGALT1/ARHGAP40/MIR149/TPX2/STMN1/HCK/CCL21	13
BP	GO:0006805	xenobiotic metabolic process	6/344	125/18870	0.0270815	0.123819	0.0934744	CYP4F12/SMOX/GSTM2/GSTO1/AOX1/S100A12	6
BP	GO:0002068	glandular epithelial cell development	3/344	36/18870	0.0275156	0.124761	0.0941849	WNT5A/HIF1A/BMP4	3
BP	GO:0010092	specification of animal organ identity	3/344	36/18870	0.0275156	0.124761	0.0941849	WNT5A/FGFR2/BMP4	3
BP	GO:0014808	release of sequestered calcium ion into cytosol by sarcoplasmic reticulum	3/344	36/18870	0.0275156	0.124761	0.0941849	ANK2/GSTM2/GSTO1	3
BP	GO:0032232	negative regulation of actin filament bundle assembly	3/344	36/18870	0.0275156	0.124761	0.0941849	CGNL1/MIR149/STMN1	3
BP	GO:0033687	osteoblast proliferation	3/344	36/18870	0.0275156	0.124761	0.0941849	SFRP1/FGFR2/GREM1	3
BP	GO:0035137	hindlimb morphogenesis	3/344	36/18870	0.0275156	0.124761	0.0941849	ZBTB16/BMP4/OSR1	3
BP	GO:0055023	positive regulation of cardiac muscle tissue growth	3/344	36/18870	0.0275156	0.124761	0.0941849	TGFBR3/FGFR2/CDK1	3
BP	GO:0032465	regulation of cytokinesis	5/344	93/18870	0.0276393	0.124761	0.0941849	KIF23/AURKA/CDCA8/PLK1/KIF20A	5
BP	GO:1900182	positive regulation of protein localization to nucleus	5/344	93/18870	0.0276393	0.124761	0.0941849	BMP4/CDK1/PLK1/CHP2/PTGS2	5
BP	GO:1904705	regulation of vascular associated smooth muscle cell proliferation	5/344	93/18870	0.0276393	0.124761	0.0941849	MIR27B/FGFR2/BMP4/NDRG2/IGFBP5	5
BP	GO:2000106	regulation of leukocyte apoptotic process	5/344	93/18870	0.0276393	0.124761	0.0941849	WNT5A/HIF1A/BMP4/CCL21/GPAM	5
BP	GO:0010573	vascular endothelial growth factor production	4/344	63/18870	0.0278709	0.125661	0.0948644	HIF1A/NDRG2/IL1A/PTGS2	4
BP	GO:0043200	response to amino acid	6/344	126/18870	0.0280168	0.126173	0.0952511	MIR224/NTRK2/PDGFD/COL4A1/COL6A1/PCK1	6
BP	GO:0007389	pattern specification process	15/344	475/18870	0.028413	0.127809	0.0964865	CDON/WNT5A/HIF1A/SFRP1/ZBTB16/AURKA/FGFR2/BMP4/MICAL2/OSR1/GREM1/LRP4/IRX1/SOSTDC1/BMP1	15
BP	GO:0052547	regulation of peptidase activity	11/344	312/18870	0.0285763	0.128396	0.0969293	MIR27B/MIR29C/MIR24-1/AQP1/SERPINA5/THBS1/CSTB/SERPINA3/SERPINH1/SERPINA12/CARD18	11
BP	GO:0110053	regulation of actin filament organization	10/344	273/18870	0.0286752	0.128684	0.0971468	TACR1/CGNL1/CX3CL1/SFRP1/PLEKHH2/ARHGAP40/MIR149/STMN1/HCK/CCL21	10
BP	GO:0051492	regulation of stress fiber assembly	5/344	94/18870	0.0287724	0.128684	0.0971468	TACR1/CGNL1/SFRP1/MIR149/STMN1	5
BP	GO:0060761	negative regulation of response to cytokine stimulus	5/344	94/18870	0.0287724	0.128684	0.0971468	MIR27B/SLIT3/MIR24-1/MMP12/PYDC1	5
BP	GO:0071229	cellular response to acid chemical	5/344	94/18870	0.0287724	0.128684	0.0971468	MIR224/NTRK2/PDGFD/COL4A1/COL6A1	5
BP	GO:0021987	cerebral cortex development	6/344	127/18870	0.0289732	0.128922	0.0973265	CDON/HIF1A/PTPRS/NTRK2/H2AX/TACC3	6
BP	GO:0048592	eye morphogenesis	7/344	162/18870	0.0292538	0.128922	0.0973265	CDON/WNT5A/HIF1A/BMP4/WNT16/NTRK2/AQP1	7
BP	GO:0030225	macrophage differentiation	4/344	64/18870	0.0293161	0.128922	0.0973265	BMP4/IL34/GATA3/INHBA	4
BP	GO:0048247	lymphocyte chemotaxis	4/344	64/18870	0.0293161	0.128922	0.0973265	WNT5A/CX3CL1/CCL14/CCL21	4
BP	GO:0007095	mitotic G2 DNA damage checkpoint signaling	3/344	37/18870	0.0295499	0.128922	0.0973265	IER3/CDK1/PLK1	3
BP	GO:0046688	response to copper ion	3/344	37/18870	0.0295499	0.128922	0.0973265	AQP1/CDK1/IL1A	3
BP	GO:0048730	epidermis morphogenesis	3/344	37/18870	0.0295499	0.128922	0.0973265	FGFR2/IGFBP5/SOSTDC1	3
BP	GO:1903514	release of sequestered calcium ion into cytosol by endoplasmic reticulum	3/344	37/18870	0.0295499	0.128922	0.0973265	ANK2/GSTM2/GSTO1	3
BP	GO:0002468	dendritic cell antigen processing and presentation	2/344	15/18870	0.0297512	0.128922	0.0973265	THBS1/CCL21	2
BP	GO:0003376	sphingosine-1-phosphate receptor signaling pathway	2/344	15/18870	0.0297512	0.128922	0.0973265	SPHK1/S1PR3	2
BP	GO:0010763	positive regulation of fibroblast migration	2/344	15/18870	0.0297512	0.128922	0.0973265	AQP1/THBS1	2
BP	GO:0010820	positive regulation of T cell chemotaxis	2/344	15/18870	0.0297512	0.128922	0.0973265	WNT5A/CCL21	2
BP	GO:0015670	carbon dioxide transport	2/344	15/18870	0.0297512	0.128922	0.0973265	AQP1/HBG2	2
BP	GO:0016322	neuron remodeling	2/344	15/18870	0.0297512	0.128922	0.0973265	CX3CL1/NTN4	2
BP	GO:0032352	positive regulation of hormone metabolic process	2/344	15/18870	0.0297512	0.128922	0.0973265	HIF1A/GATA3	2
BP	GO:0033689	negative regulation of osteoblast proliferation	2/344	15/18870	0.0297512	0.128922	0.0973265	SFRP1/GREM1	2
BP	GO:0048308	organelle inheritance	2/344	15/18870	0.0297512	0.128922	0.0973265	CDK1/PLK1	2
BP	GO:0048313	Golgi inheritance	2/344	15/18870	0.0297512	0.128922	0.0973265	CDK1/PLK1	2
BP	GO:0048820	hair follicle maturation	2/344	15/18870	0.0297512	0.128922	0.0973265	WNT5A/GAL	2
BP	GO:0051284	positive regulation of sequestering of calcium ion	2/344	15/18870	0.0297512	0.128922	0.0973265	GSTM2/GSTO1	2
BP	GO:0070365	hepatocyte differentiation	2/344	15/18870	0.0297512	0.128922	0.0973265	FRZB/PCK1	2
BP	GO:0071599	otic vesicle development	2/344	15/18870	0.0297512	0.128922	0.0973265	FGFR2/GATA3	2
BP	GO:0071732	cellular response to nitric oxide	2/344	15/18870	0.0297512	0.128922	0.0973265	CCNA2/AQP1	2
BP	GO:0072148	epithelial cell fate commitment	2/344	15/18870	0.0297512	0.128922	0.0973265	SOSTDC1/PDPN	2
BP	GO:0072498	embryonic skeletal joint development	2/344	15/18870	0.0297512	0.128922	0.0973265	BMP4/OSR1	2
BP	GO:1902101	positive regulation of metaphase/anaphase transition of cell cycle	2/344	15/18870	0.0297512	0.128922	0.0973265	DLGAP5/CDC20	2
BP	GO:1902306	negative regulation of sodium ion transmembrane transport	2/344	15/18870	0.0297512	0.128922	0.0973265	OSR1/MIR24-1	2
BP	GO:2000052	positive regulation of non-canonical Wnt signaling pathway	2/344	15/18870	0.0297512	0.128922	0.0973265	WNT5A/SFRP1	2
BP	GO:0007044	cell-substrate junction assembly	5/344	95/18870	0.0299345	0.129429	0.097709	SFRP1/FAM107A/GREM1/THBS1/MMP14	5
BP	GO:1990874	vascular associated smooth muscle cell proliferation	5/344	95/18870	0.0299345	0.129429	0.097709	MIR27B/FGFR2/BMP4/NDRG2/IGFBP5	5
BP	GO:0045668	negative regulation of osteoblast differentiation	4/344	65/18870	0.0308051	0.133045	0.100439	SFRP1/MIR24-1/GREM1/IGFBP5	4
BP	GO:0007127	meiosis I	6/344	129/18870	0.0309499	0.133457	0.10075	AURKA/TRIP13/NDC80/PTTG1/TOP2A/PLK1	6
BP	GO:0031098	stress-activated protein kinase signaling cascade	9/344	238/18870	0.0309689	0.133457	0.10075	WNT5A/BMP4/WNT16/FOXM1/SPHK1/TNFRSF19/PBK/IL1A/CCL21	9
BP	GO:1903131	mononuclear cell differentiation	15/344	481/18870	0.031242	0.134485	0.101526	PNP/SFRP1/KIT/ZBTB16/BMP4/IL34/RUNX2/IL11/GATA3/ITM2A/SLAMF8/INHBA/MMP14/IL1A/PCK1	15
BP	GO:0062197	cellular response to chemical stress	11/344	317/18870	0.0315556	0.134951	0.101878	HIF1A/FBLN5/WNT16/PPIF/AQP1/CDK1/SPHK1/PDGFD/GPX8/PTGS2/PCK1	11
BP	GO:0003180	aortic valve morphogenesis	3/344	38/18870	0.0316615	0.134951	0.101878	BMP4/SLIT3/GATA3	3
BP	GO:0032965	regulation of collagen biosynthetic process	3/344	38/18870	0.0316615	0.134951	0.101878	BMP4/MIR149/INHBA	3
BP	GO:0035510	DNA dealkylation	3/344	38/18870	0.0316615	0.134951	0.101878	APOBEC3B/GATA3/APOBEC3A	3
BP	GO:0042401	biogenic amine biosynthetic process	3/344	38/18870	0.0316615	0.134951	0.101878	SMOX/GATA3/HDC	3
BP	GO:0046461	neutral lipid catabolic process	3/344	38/18870	0.0316615	0.134951	0.101878	LIPG/LPL/LIPE	3
BP	GO:0046464	acylglycerol catabolic process	3/344	38/18870	0.0316615	0.134951	0.101878	LIPG/LPL/LIPE	3
BP	GO:0071392	cellular response to estradiol stimulus	3/344	38/18870	0.0316615	0.134951	0.101878	SFRP1/CCNA2/H2AZ1	3
BP	GO:1990776	response to angiotensin	3/344	38/18870	0.0316615	0.134951	0.101878	INHBA/AGTR1/PTGS2	3
BP	GO:0035051	cardiocyte differentiation	7/344	165/18870	0.031869	0.135687	0.102433	TGFBR3/BMP4/MYH11/MIR24-1/CDK1/GREM1/INHBA	7
BP	GO:0070665	positive regulation of leukocyte proliferation	7/344	166/18870	0.0327743	0.139389	0.105229	TACR1/PNP/KIT/IL34/IL1A/RAC2/GPAM	7
BP	GO:0002274	myeloid leukocyte activation	9/344	241/18870	0.0331588	0.139522	0.105329	WNT5A/CX3CL1/KIT/DYSF/SPHK1/MMP8/S100A12/THBS1/RAC2	9
BP	GO:0042445	hormone metabolic process	9/344	241/18870	0.0331588	0.139522	0.105329	HIF1A/CYP21A2/DHRS3/CPE/GATA3/CTSZ/PAPSS2/GAL/LIPE	9
BP	GO:0032410	negative regulation of transporter activity	5/344	98/18870	0.0335967	0.139522	0.105329	GSTM2/GSTO1/PPIF/OSR1/MIR24-1	5
BP	GO:1901992	positive regulation of mitotic cell cycle phase transition	5/344	98/18870	0.0335967	0.139522	0.105329	DLGAP5/CDCA5/CDC20/CDK1/CCNB1	5
BP	GO:0002679	respiratory burst involved in defense response	2/344	16/18870	0.0335986	0.139522	0.105329	SLAMF8/HCK	2
BP	GO:0010819	regulation of T cell chemotaxis	2/344	16/18870	0.0335986	0.139522	0.105329	WNT5A/CCL21	2
BP	GO:0018146	keratan sulfate biosynthetic process	2/344	16/18870	0.0335986	0.139522	0.105329	CHST2/CHST1	2
BP	GO:0031269	pseudopodium assembly	2/344	16/18870	0.0335986	0.139522	0.105329	KIT/CCL21	2
BP	GO:0032354	response to follicle-stimulating hormone	2/344	16/18870	0.0335986	0.139522	0.105329	TGFBR3/INHBA	2
BP	GO:0033275	actin-myosin filament sliding	2/344	16/18870	0.0335986	0.139522	0.105329	MYL11/MYL1	2
BP	GO:0034638	phosphatidylcholine catabolic process	2/344	16/18870	0.0335986	0.139522	0.105329	PNPLA7/PLA2G6	2
BP	GO:0042249	establishment of planar polarity of embryonic epithelium	2/344	16/18870	0.0335986	0.139522	0.105329	WNT5A/SFRP1	2
BP	GO:0045869	negative regulation of single stranded viral RNA replication via double stranded DNA intermediate	2/344	16/18870	0.0335986	0.139522	0.105329	APOBEC3B/APOBEC3A	2
BP	GO:0046135	pyrimidine nucleoside catabolic process	2/344	16/18870	0.0335986	0.139522	0.105329	APOBEC3B/APOBEC3A	2
BP	GO:0046459	short-chain fatty acid metabolic process	2/344	16/18870	0.0335986	0.139522	0.105329	TYRP1/PCK1	2
BP	GO:0055091	phospholipid homeostasis	2/344	16/18870	0.0335986	0.139522	0.105329	LIPG/GPAM	2
BP	GO:0090136	epithelial cell-cell adhesion	2/344	16/18870	0.0335986	0.139522	0.105329	KIT/CCN3	2
BP	GO:1902969	mitotic DNA replication	2/344	16/18870	0.0335986	0.139522	0.105329	CDC45/TK1	2
BP	GO:1904683	regulation of metalloendopeptidase activity	2/344	16/18870	0.0335986	0.139522	0.105329	MIR29C/MIR24-1	2
BP	GO:2000696	regulation of epithelial cell differentiation involved in kidney development	2/344	16/18870	0.0335986	0.139522	0.105329	OSR1/GATA3	2
BP	GO:0030509	BMP signaling pathway	7/344	167/18870	0.0336968	0.139522	0.105329	TGFBR3/WNT5A/SFRP1/BMP4/RUNX2/GREM1/SOSTDC1	7
BP	GO:0009309	amine biosynthetic process	3/344	39/18870	0.0338501	0.139522	0.105329	SMOX/GATA3/HDC	3
BP	GO:0032350	regulation of hormone metabolic process	3/344	39/18870	0.0338501	0.139522	0.105329	HIF1A/GATA3/GAL	3
BP	GO:0043550	regulation of lipid kinase activity	3/344	39/18870	0.0338501	0.139522	0.105329	KIT/FGFR3/CCL21	3
BP	GO:0051438	regulation of ubiquitin-protein transferase activity	3/344	39/18870	0.0338501	0.139522	0.105329	CDC20/PLK1/UBE2S	3
BP	GO:0070229	negative regulation of lymphocyte apoptotic process	3/344	39/18870	0.0338501	0.139522	0.105329	HIF1A/BMP4/GPAM	3
BP	GO:0099068	postsynapse assembly	3/344	39/18870	0.0338501	0.139522	0.105329	WNT5A/PTPRS/LRP4	3
BP	GO:0007623	circadian rhythm	8/344	204/18870	0.0338837	0.139522	0.105329	CRY2/NTRK2/ID4/MAGED1/CDK1/TOP2A/TYMS/CAVIN3	8
BP	GO:0060675	ureteric bud morphogenesis	4/344	67/18870	0.0339146	0.139522	0.105329	BMP4/MAGED1/GREM1/GATA3	4
BP	GO:0060760	positive regulation of response to cytokine stimulus	4/344	67/18870	0.0339146	0.139522	0.105329	WNT5A/HIF1A/MMP12/MMP8	4
BP	GO:0070613	regulation of protein processing	4/344	67/18870	0.0339146	0.139522	0.105329	THBS1/CTSZ/MMP14/CARD18	4
BP	GO:0031348	negative regulation of defense response	11/344	321/18870	0.0340935	0.14011	0.105773	CX3CL1/PTPRS/PTGIS/IER3/MIR149/MMP12/GATA3/PBK/SLAMF8/CCN3/HCK	11
BP	GO:0060047	heart contraction	9/344	243/18870	0.0346769	0.142208	0.107357	ANK2/GSTM2/GSTO1/EHD3/SPX/SCN4B/SGCG/S100A1/FXYD1	9
BP	GO:2001234	negative regulation of apoptotic signaling pathway	9/344	243/18870	0.0346769	0.142208	0.107357	HIF1A/CX3CL1/BMP4/WNT16/PPIF/IER3/THBS1/IL1A/PTGS2	9
BP	GO:0010596	negative regulation of endothelial cell migration	5/344	99/18870	0.0348765	0.142577	0.107635	MIR29C/MIR24-1/MIR149/ADAMTS9/THBS1	5
BP	GO:1990868	response to chemokine	5/344	99/18870	0.0348765	0.142577	0.107635	HIF1A/CX3CL1/SLIT3/CCL14/CCL21	5
BP	GO:1990869	cellular response to chemokine	5/344	99/18870	0.0348765	0.142577	0.107635	HIF1A/CX3CL1/SLIT3/CCL14/CCL21	5
BP	GO:0030048	actin filament-based movement	6/344	133/18870	0.0351629	0.143447	0.108292	ANK2/MYH14/SCN4B/PDPN/MYL11/MYL1	6
BP	GO:0043271	negative regulation of monoatomic ion transport	6/344	133/18870	0.0351629	0.143447	0.108292	GSTM2/GSTO1/PPIF/OSR1/MIR24-1/PTGS2	6
BP	GO:2000379	positive regulation of reactive oxygen species metabolic process	4/344	68/18870	0.0355354	0.144815	0.109325	MIR24-1/THBS1/CYBA/AGTR1	4
BP	GO:0010742	macrophage derived foam cell differentiation	3/344	40/18870	0.0361152	0.146548	0.110633	WNT5A/AGTR1/LPL	3
BP	GO:0042307	positive regulation of protein import into nucleus	3/344	40/18870	0.0361152	0.146548	0.110633	CDK1/CHP2/PTGS2	3
BP	GO:0060421	positive regulation of heart growth	3/344	40/18870	0.0361152	0.146548	0.110633	TGFBR3/FGFR2/CDK1	3
BP	GO:0018107	peptidyl-threonine phosphorylation	5/344	100/18870	0.0361861	0.146548	0.110633	WNT5A/CDK1/SPHK1/PLK1/CDC42BPG	5
BP	GO:0034766	negative regulation of monoatomic ion transmembrane transport	5/344	100/18870	0.0361861	0.146548	0.110633	GSTM2/GSTO1/PPIF/OSR1/MIR24-1	5
BP	GO:0050764	regulation of phagocytosis	5/344	100/18870	0.0361861	0.146548	0.110633	DYSF/SPHK1/HCK/RAB31/CYBA	5
BP	GO:0009913	epidermal cell differentiation	9/344	245/18870	0.0362423	0.146624	0.11069	WNT5A/POU2F3/BMP4/WNT16/KRT7/LCE5A/TXNIP/KRT77/IL1A	9
BP	GO:1902074	response to salt	12/344	366/18870	0.0369075	0.148984	0.112472	WNT5A/EEF2K/TRPV6/PPIF/CCNA2/TXNIP/RUNX2/KRT8/CHP2/THBS1/IL1A/PTGS2	12
BP	GO:0050918	positive chemotaxis	4/344	69/18870	0.0372003	0.148984	0.112472	WNT5A/CX3CL1/PGF/BMP4	4
BP	GO:0008016	regulation of heart contraction	8/344	208/18870	0.0373356	0.148984	0.112472	ANK2/GSTM2/GSTO1/EHD3/SPX/SCN4B/S100A1/FXYD1	8
BP	GO:0008585	female gonad development	5/344	101/18870	0.0375257	0.148984	0.112472	SFRP1/KIT/SLIT3/INHBA/MMP14	5
BP	GO:0003128	heart field specification	2/344	17/18870	0.037628	0.148984	0.112472	WNT5A/BMP4	2
BP	GO:0006570	tyrosine metabolic process	2/344	17/18870	0.037628	0.148984	0.112472	DCT/TYR	2
BP	GO:0007252	I-kappaB phosphorylation	2/344	17/18870	0.037628	0.148984	0.112472	CX3CL1/MIR27B	2
BP	GO:0007379	segment specification	2/344	17/18870	0.037628	0.148984	0.112472	OSR1/IRX1	2
BP	GO:0009163	nucleoside biosynthetic process	2/344	17/18870	0.037628	0.148984	0.112472	PNP/TK1	2
BP	GO:0010155	regulation of proton transport	2/344	17/18870	0.037628	0.148984	0.112472	PPIF/CHP2	2
BP	GO:0030322	stabilization of membrane potential	2/344	17/18870	0.037628	0.148984	0.112472	KCNK5/KCNK7	2
BP	GO:0031268	pseudopodium organization	2/344	17/18870	0.037628	0.148984	0.112472	KIT/CCL21	2
BP	GO:0031649	heat generation	2/344	17/18870	0.037628	0.148984	0.112472	IL1A/PTGS2	2
BP	GO:0032310	prostaglandin secretion	2/344	17/18870	0.037628	0.148984	0.112472	IL1A/PTGS2	2
BP	GO:0032905	transforming growth factor beta1 production	2/344	17/18870	0.037628	0.148984	0.112472	CX3CL1/THBS1	2
BP	GO:0034404	nucleobase-containing small molecule biosynthetic process	2/344	17/18870	0.037628	0.148984	0.112472	PNP/TK1	2
BP	GO:0044539	long-chain fatty acid import into cell	2/344	17/18870	0.037628	0.148984	0.112472	SPX/THBS1	2
BP	GO:0072224	metanephric glomerulus development	2/344	17/18870	0.037628	0.148984	0.112472	OSR1/AQP1	2
BP	GO:1901522	positive regulation of transcription from RNA polymerase II promoter involved in cellular response to chemical stimulus	2/344	17/18870	0.037628	0.148984	0.112472	HIF1A/RUNX2	2
BP	GO:1902170	cellular response to reactive nitrogen species	2/344	17/18870	0.037628	0.148984	0.112472	CCNA2/AQP1	2
BP	GO:1904948	midbrain dopaminergic neuron differentiation	2/344	17/18870	0.037628	0.148984	0.112472	WNT5A/SFRP1	2
BP	GO:0071560	cellular response to transforming growth factor beta stimulus	10/344	287/18870	0.0383314	0.151494	0.114367	TGFBR3/WNT5A/SFRP1/TNXB/MIR27B/FGFR2/PDGFD/CHST11/LTBP4/THBS1	10
BP	GO:0031952	regulation of protein autophosphorylation	3/344	41/18870	0.0384563	0.151494	0.114367	EEF2K/GREM1/PDGFD	3
BP	GO:0035136	forelimb morphogenesis	3/344	41/18870	0.0384563	0.151494	0.114367	ZBTB16/OSR1/RUNX2	3
BP	GO:0051281	positive regulation of release of sequestered calcium ion into cytosol	3/344	41/18870	0.0384563	0.151494	0.114367	CX3CL1/GSTM2/GSTO1	3
BP	GO:0090077	foam cell differentiation	3/344	41/18870	0.0384563	0.151494	0.114367	WNT5A/AGTR1/LPL	3
BP	GO:0007498	mesoderm development	6/344	136/18870	0.0385538	0.151572	0.114426	WNT5A/FGFR2/BMP4/OSR1/INHBA/HCK	6
BP	GO:0051209	release of sequestered calcium ion into cytosol	6/344	136/18870	0.0385538	0.151572	0.114426	CX3CL1/ANK2/GSTM2/GSTO1/CYBA/CCL21	6
BP	GO:0070167	regulation of biomineral tissue development	5/344	102/18870	0.0388953	0.152356	0.115018	HIF1A/BMP4/OSR1/GREM1/FAM20C	5
BP	GO:0150115	cell-substrate junction organization	5/344	102/18870	0.0388953	0.152356	0.115018	SFRP1/FAM107A/GREM1/THBS1/MMP14	5
BP	GO:0030514	negative regulation of BMP signaling pathway	4/344	70/18870	0.0389095	0.152356	0.115018	WNT5A/SFRP1/GREM1/SOSTDC1	4
BP	GO:0032922	circadian regulation of gene expression	4/344	70/18870	0.0389095	0.152356	0.115018	CRY2/ID4/MAGED1/CAVIN3	4
BP	GO:0052548	regulation of endopeptidase activity	10/344	288/18870	0.0390975	0.152939	0.115458	MIR27B/MIR29C/MIR24-1/AQP1/SERPINA5/THBS1/SERPINA3/SERPINH1/SERPINA12/CARD18	10
BP	GO:0002262	myeloid cell homeostasis	7/344	173/18870	0.0395947	0.154729	0.116809	TGFBR3/HIF1A/KIT/BMP4/RHEX/GATA3/INHBA	7
BP	GO:0051283	negative regulation of sequestering of calcium ion	6/344	137/18870	0.0397287	0.155097	0.117087	CX3CL1/ANK2/GSTM2/GSTO1/CYBA/CCL21	6
BP	GO:1901655	cellular response to ketone	5/344	103/18870	0.0402951	0.15702	0.118538	SOX10/SFRP1/AQP1/TNC/PCK1	5
BP	GO:1903169	regulation of calcium ion transmembrane transport	7/344	174/18870	0.0406391	0.15702	0.118538	STAC2/CX3CL1/ANK2/GSTM2/GSTO1/PLP1/CYBA	7
BP	GO:1903317	regulation of protein maturation	4/344	71/18870	0.0406629	0.15702	0.118538	THBS1/CTSZ/MMP14/CARD18	4
BP	GO:0001709	cell fate determination	3/344	42/18870	0.0408729	0.15702	0.118538	TNXB/BMP4/GATA3	3
BP	GO:0006040	amino sugar metabolic process	3/344	42/18870	0.0408729	0.15702	0.118538	FN3K/CHST2/CHST1	3
BP	GO:0060236	regulation of mitotic spindle organization	3/344	42/18870	0.0408729	0.15702	0.118538	TACC3/PLK1/TPX2	3
BP	GO:0071542	dopaminergic neuron differentiation	3/344	42/18870	0.0408729	0.15702	0.118538	WNT5A/HIF1A/SFRP1	3
BP	GO:0055074	calcium ion homeostasis	11/344	331/18870	0.0410632	0.15702	0.118538	SLC25A27/WNT5A/ATP6V1B1/CX3CL1/ANK2/TRPV6/GSTM2/GSTO1/CCL14/CYBA/CCL21	11
BP	GO:1901617	organic hydroxy compound biosynthetic process	9/344	251/18870	0.0412276	0.15702	0.118538	WNT5A/PMEL/DCT/TYR/TYRP1/SPHK1/GATA3/HDC/PCK1	9
BP	GO:0030100	regulation of endocytosis	10/344	291/18870	0.0414589	0.15702	0.118538	WNT5A/EEF2K/MIR27B/DYSF/SPHK1/GREM1/HCK/RAB31/CYBA/CCL21	10
BP	GO:1902905	positive regulation of supramolecular fiber organization	7/344	175/18870	0.0417014	0.15702	0.118538	TACR1/CX3CL1/SFRP1/TNXB/COLGALT1/HCK/CCL21	7
BP	GO:0010389	regulation of G2/M transition of mitotic cell cycle	5/344	104/18870	0.0417251	0.15702	0.118538	AURKA/IER3/CDK1/PLK1/CCNB1	5
BP	GO:0019218	regulation of steroid metabolic process	5/344	104/18870	0.0417251	0.15702	0.118538	EPHX2/KIT/IL1A/SERPINA12/GAL	5
BP	GO:0090100	positive regulation of transmembrane receptor protein serine/threonine kinase signaling pathway	5/344	104/18870	0.0417251	0.15702	0.118538	TGFBR3/TNXB/BMP4/THBS1/INHBA	5
BP	GO:0002693	positive regulation of cellular extravasation	2/344	18/18870	0.0418316	0.15702	0.118538	XG/PDGFD	2
BP	GO:0006044	N-acetylglucosamine metabolic process	2/344	18/18870	0.0418316	0.15702	0.118538	CHST2/CHST1	2
BP	GO:0007096	regulation of exit from mitosis	2/344	18/18870	0.0418316	0.15702	0.118538	CDCA5/ANLN	2
BP	GO:0007635	chemosensory behavior	2/344	18/18870	0.0418316	0.15702	0.118538	ATP6V1B1/GJB4	2
BP	GO:0010755	regulation of plasminogen activation	2/344	18/18870	0.0418316	0.15702	0.118538	THBS1/CTSZ	2
BP	GO:0010766	negative regulation of sodium ion transport	2/344	18/18870	0.0418316	0.15702	0.118538	OSR1/MIR24-1	2
BP	GO:0014819	regulation of skeletal muscle contraction	2/344	18/18870	0.0418316	0.15702	0.118538	GSTM2/GSTO1	2
BP	GO:0020027	hemoglobin metabolic process	2/344	18/18870	0.0418316	0.15702	0.118538	HIF1A/INHBA	2
BP	GO:0035234	ectopic germ cell programmed cell death	2/344	18/18870	0.0418316	0.15702	0.118538	KIT/IL1A	2
BP	GO:0042339	keratan sulfate metabolic process	2/344	18/18870	0.0418316	0.15702	0.118538	CHST2/CHST1	2
BP	GO:0042481	regulation of odontogenesis	2/344	18/18870	0.0418316	0.15702	0.118538	BMP4/RUNX2	2
BP	GO:0046851	negative regulation of bone remodeling	2/344	18/18870	0.0418316	0.15702	0.118538	SFRP1/GREM1	2
BP	GO:0051000	positive regulation of nitric-oxide synthase activity	2/344	18/18870	0.0418316	0.15702	0.118538	HIF1A/S100A1	2
BP	GO:0051930	regulation of sensory perception of pain	2/344	18/18870	0.0418316	0.15702	0.118538	SPX/CCN3	2
BP	GO:0051931	regulation of sensory perception	2/344	18/18870	0.0418316	0.15702	0.118538	SPX/CCN3	2
BP	GO:0060263	regulation of respiratory burst	2/344	18/18870	0.0418316	0.15702	0.118538	SLAMF8/RAC2	2
BP	GO:0060576	intestinal epithelial cell development	2/344	18/18870	0.0418316	0.15702	0.118538	HIF1A/TYMS	2
BP	GO:0061952	midbody abscission	2/344	18/18870	0.0418316	0.15702	0.118538	CEP55/KIF20A	2
BP	GO:0071243	cellular response to arsenic-containing substance	2/344	18/18870	0.0418316	0.15702	0.118538	GSTO1/PPIF	2
BP	GO:0071371	cellular response to gonadotropin stimulus	2/344	18/18870	0.0418316	0.15702	0.118538	CCNA2/INHBA	2
BP	GO:0072087	renal vesicle development	2/344	18/18870	0.0418316	0.15702	0.118538	OSR1/GREM1	2
BP	GO:0090036	regulation of protein kinase C signaling	2/344	18/18870	0.0418316	0.15702	0.118538	WNT5A/SEZ6L2	2
BP	GO:0090190	positive regulation of branching involved in ureteric bud morphogenesis	2/344	18/18870	0.0418316	0.15702	0.118538	MAGED1/GREM1	2
BP	GO:0097094	craniofacial suture morphogenesis	2/344	18/18870	0.0418316	0.15702	0.118538	BMP4/MMP14	2
BP	GO:1901978	positive regulation of cell cycle checkpoint	2/344	18/18870	0.0418316	0.15702	0.118538	CDCA8/NDC80	2
BP	GO:1903236	regulation of leukocyte tethering or rolling	2/344	18/18870	0.0418316	0.15702	0.118538	CHST2/CCL21	2
BP	GO:0009612	response to mechanical stimulus	8/344	213/18870	0.0419732	0.1574	0.118825	TACR1/KIT/AQP1/TXNIP/TNC/THBS1/MMP14/PTGS2	8
BP	GO:0051282	regulation of sequestering of calcium ion	6/344	139/18870	0.0421463	0.157897	0.1192	CX3CL1/ANK2/GSTM2/GSTO1/CYBA/CCL21	6
BP	GO:0014823	response to activity	4/344	72/18870	0.0424605	0.158921	0.119974	HIF1A/CRY2/CDK1/PCK1	4
BP	GO:1903046	meiotic cell cycle process	8/344	214/18870	0.0429446	0.160395	0.121087	WNT5A/AURKA/TRIP13/NDC80/PTTG1/CDC20/TOP2A/PLK1	8
BP	GO:0071559	response to transforming growth factor beta	10/344	293/18870	0.0430865	0.160395	0.121087	TGFBR3/WNT5A/SFRP1/TNXB/MIR27B/FGFR2/PDGFD/CHST11/LTBP4/THBS1	10
BP	GO:0046545	development of primary female sexual characteristics	5/344	105/18870	0.0431854	0.160395	0.121087	SFRP1/KIT/SLIT3/INHBA/MMP14	5
BP	GO:0070252	actin-mediated cell contraction	5/344	105/18870	0.0431854	0.160395	0.121087	ANK2/SCN4B/PDPN/MYL11/MYL1	5
BP	GO:0110020	regulation of actomyosin structure organization	5/344	105/18870	0.0431854	0.160395	0.121087	TACR1/CGNL1/SFRP1/MIR149/STMN1	5
BP	GO:0046394	carboxylic acid biosynthetic process	11/344	334/18870	0.0433337	0.160395	0.121087	GATM/PTGIS/GSTM2/LTC4S/GGTA1/PLP1/HPGDS/PTGS2/LIPG/SCD/LPL	11
BP	GO:0003176	aortic valve development	3/344	43/18870	0.0433643	0.160395	0.121087	BMP4/SLIT3/GATA3	3
BP	GO:0010453	regulation of cell fate commitment	3/344	43/18870	0.0433643	0.160395	0.121087	WNT5A/BMP4/SOSTDC1	3
BP	GO:0010719	negative regulation of epithelial to mesenchymal transition	3/344	43/18870	0.0433643	0.160395	0.121087	SFRP1/MIR149/GATA3	3
BP	GO:0032506	cytokinetic process	3/344	43/18870	0.0433643	0.160395	0.121087	CEP55/ANLN/KIF20A	3
BP	GO:0070296	sarcoplasmic reticulum calcium ion transport	3/344	43/18870	0.0433643	0.160395	0.121087	ANK2/GSTM2/GSTO1	3
BP	GO:1901223	negative regulation of non-canonical NF-kappaB signal transduction	3/344	43/18870	0.0433643	0.160395	0.121087	MIR27B/MIR149/CCN3	3
BP	GO:0071902	positive regulation of protein serine/threonine kinase activity	6/344	140/18870	0.043389	0.160395	0.121087	WNT5A/KIT/IL34/PDGFD/S100A12/THBS1	6
BP	GO:0002067	glandular epithelial cell differentiation	4/344	73/18870	0.0443023	0.163153	0.123168	WNT5A/HIF1A/FGFR2/BMP4	4
BP	GO:0003170	heart valve development	4/344	73/18870	0.0443023	0.163153	0.123168	BMP4/SLIT3/ADAMTS9/GATA3	4
BP	GO:0032413	negative regulation of ion transmembrane transporter activity	4/344	73/18870	0.0443023	0.163153	0.123168	GSTM2/GSTO1/OSR1/MIR24-1	4
BP	GO:0140962	multicellular organismal-level chemical homeostasis	4/344	73/18870	0.0443023	0.163153	0.123168	CYP4F12/ATP6V1B1/CYBRD1/AQP1	4
BP	GO:0034308	primary alcohol metabolic process	5/344	106/18870	0.0446762	0.16422	0.123974	ALDH3A2/HSD11B2/DHRS3/GPD1/LIPE	5
BP	GO:0048709	oligodendrocyte differentiation	5/344	106/18870	0.0446762	0.16422	0.123974	SOX10/NTRK2/ID4/IL34/PLP1	5
BP	GO:0003015	heart process	9/344	255/18870	0.0447972	0.164355	0.124076	ANK2/GSTM2/GSTO1/EHD3/SPX/SCN4B/SGCG/S100A1/FXYD1	9
BP	GO:0034599	cellular response to oxidative stress	9/344	255/18870	0.0447972	0.164355	0.124076	HIF1A/FBLN5/WNT16/PPIF/AQP1/CDK1/SPHK1/PDGFD/GPX8	9
BP	GO:1901136	carbohydrate derivative catabolic process	7/344	178/18870	0.0449958	0.164928	0.124509	PNP/APOBEC3B/ADAMTS12/CEMIP2/MMP12/APOBEC3A/GPD1	7
BP	GO:0016053	organic acid biosynthetic process	11/344	337/18870	0.0456893	0.165461	0.124911	GATM/PTGIS/GSTM2/LTC4S/GGTA1/PLP1/HPGDS/PTGS2/LIPG/SCD/LPL	11
BP	GO:0033674	positive regulation of kinase activity	11/344	337/18870	0.0456893	0.165461	0.124911	WNT5A/KIT/FGFR2/NTRK2/FGFR3/IL34/TPX2/PDGFD/S100A12/THBS1/CCL21	11
BP	GO:0045927	positive regulation of growth	9/344	256/18870	0.045721	0.165461	0.124911	TGFBR3/SFRP1/FGFR2/SEMA7A/CDK1/SPHK1/TFCP2L1/MMP14/GPAM	9
BP	GO:0021762	substantia nigra development	3/344	44/18870	0.04593	0.165461	0.124911	NDRG2/PLP1/S100A1	3
BP	GO:0030501	positive regulation of bone mineralization	3/344	44/18870	0.04593	0.165461	0.124911	BMP4/OSR1/FAM20C	3
BP	GO:0032689	negative regulation of type II interferon production	3/344	44/18870	0.04593	0.165461	0.124911	MIR24-1/GATA3/INHBA	3
BP	GO:0032691	negative regulation of interleukin-1 beta production	3/344	44/18870	0.04593	0.165461	0.124911	CX3CL1/MIR27B/CARD18	3
BP	GO:0070741	response to interleukin-6	3/344	44/18870	0.04593	0.165461	0.124911	PTGIS/MIR149/PCK1	3
BP	GO:0090051	negative regulation of cell migration involved in sprouting angiogenesis	3/344	44/18870	0.04593	0.165461	0.124911	MIR29C/MIR149/THBS1	3
BP	GO:0043405	regulation of MAP kinase activity	6/344	142/18870	0.0459429	0.165461	0.124911	WNT5A/KIT/IL34/PDGFD/S100A12/THBS1	6
BP	GO:0060415	muscle tissue morphogenesis	4/344	74/18870	0.0461884	0.165461	0.124911	TGFBR3/WNT5A/FGFR2/MYL11	4
BP	GO:0030593	neutrophil chemotaxis	5/344	107/18870	0.0461974	0.165461	0.124911	CX3CL1/S100A12/CCL14/RAC2/CCL21	5
BP	GO:0000212	meiotic spindle organization	2/344	19/18870	0.0462018	0.165461	0.124911	AURKA/NDC80	2
BP	GO:0002523	leukocyte migration involved in inflammatory response	2/344	19/18870	0.0462018	0.165461	0.124911	CX3CL1/SLAMF8	2
BP	GO:0007076	mitotic chromosome condensation	2/344	19/18870	0.0462018	0.165461	0.124911	CDCA5/PLK1	2
BP	GO:0010744	positive regulation of macrophage derived foam cell differentiation	2/344	19/18870	0.0462018	0.165461	0.124911	AGTR1/LPL	2
BP	GO:0010759	positive regulation of macrophage chemotaxis	2/344	19/18870	0.0462018	0.165461	0.124911	IL34/THBS1	2
BP	GO:0016553	base conversion or substitution editing	2/344	19/18870	0.0462018	0.165461	0.124911	APOBEC3B/APOBEC3A	2
BP	GO:0036342	post-anal tail morphogenesis	2/344	19/18870	0.0462018	0.165461	0.124911	WNT5A/CHST11	2
BP	GO:0051797	regulation of hair follicle development	2/344	19/18870	0.0462018	0.165461	0.124911	WNT5A/GAL	2
BP	GO:0060231	mesenchymal to epithelial transition	2/344	19/18870	0.0462018	0.165461	0.124911	GREM1/GATA3	2
BP	GO:0061298	retina vasculature development in camera-type eye	2/344	19/18870	0.0462018	0.165461	0.124911	HIF1A/COL4A1	2
BP	GO:1902307	positive regulation of sodium ion transmembrane transport	2/344	19/18870	0.0462018	0.165461	0.124911	CHP2/FXYD1	2
BP	GO:1903376	regulation of oxidative stress-induced neuron intrinsic apoptotic signaling pathway	2/344	19/18870	0.0462018	0.165461	0.124911	HIF1A/PRODH	2
BP	GO:1903428	positive regulation of reactive oxygen species biosynthetic process	2/344	19/18870	0.0462018	0.165461	0.124911	MIR24-1/CYBA	2
BP	GO:0002696	positive regulation of leukocyte activation	12/344	380/18870	0.0467628	0.167317	0.126312	TACR1/WNT5A/PNP/ZBTB16/MMP8/GATA3/THBS1/MMP14/IL1A/PCK1/CCL21/GPAM	12
BP	GO:0003158	endothelium development	6/344	143/18870	0.0472542	0.168611	0.127289	ARHGEF26/PTPRS/BMP4/ADAMTS12/S1PR3/PDPN	6
BP	GO:0051208	sequestering of calcium ion	6/344	143/18870	0.0472542	0.168611	0.127289	CX3CL1/ANK2/GSTM2/GSTO1/CYBA/CCL21	6
BP	GO:1900180	regulation of protein localization to nucleus	6/344	143/18870	0.0472542	0.168611	0.127289	BMP4/MAGED1/CDK1/PLK1/CHP2/PTGS2	6
BP	GO:0042060	wound healing	13/344	423/18870	0.0472994	0.168618	0.127294	WNT5A/HIF1A/CX3CL1/POU2F3/PLPP3/GPR4/AQP1/MMP12/CCN4/THBS1/PAPSS2/PDPN/IL1A	13
BP	GO:0001707	mesoderm formation	4/344	75/18870	0.0481185	0.171381	0.12938	WNT5A/FGFR2/BMP4/INHBA	4
BP	GO:0071478	cellular response to radiation	7/344	181/18870	0.0484532	0.172112	0.129932	SFRP1/CRY2/H2AX/AQP1/GATA3/PBK/MFAP4	7
BP	GO:0007019	microtubule depolymerization	3/344	45/18870	0.0485692	0.172112	0.129932	KIF2C/TPX2/STMN1	3
BP	GO:0010799	regulation of peptidyl-threonine phosphorylation	3/344	45/18870	0.0485692	0.172112	0.129932	WNT5A/SPHK1/PLK1	3
BP	GO:0051150	regulation of smooth muscle cell differentiation	3/344	45/18870	0.0485692	0.172112	0.129932	KIT/FGFR2/BMP4	3
BP	GO:1902686	mitochondrial outer membrane permeabilization involved in programmed cell death	3/344	45/18870	0.0485692	0.172112	0.129932	PPIF/MIR29C/IER3	3
BP	GO:0034763	negative regulation of transmembrane transport	6/344	144/18870	0.0485885	0.172112	0.129932	GSTM2/GSTO1/PPIF/OSR1/MIR24-1/THBS1	6
BP	GO:0046822	regulation of nucleocytoplasmic transport	5/344	109/18870	0.0493315	0.174585	0.131799	BMP4/IER3/CDK1/CHP2/PTGS2	5
BP	GO:2001235	positive regulation of apoptotic signaling pathway	6/344	145/18870	0.0499458	0.176599	0.133319	WNT5A/SFRP1/MIR27B/MAGED1/THBS1/INHBA	6
CC	GO:0062023	collagen-containing extracellular matrix	40/353	429/19886	8.3265e-18	2.97256e-15	2.5856e-15	CDON/MMP28/WNT5A/SFRP1/HMCN2/TNXB/FBLN5/FGFR2/COL12A1/VWA1/SEMA7A/MATN2/GREM1/SERPINA5/NTN4/FBLN2/ADAMTS9/COL4A1/VIT/MMP8/LTBP4/ANGPTL5/PODN/TNC/PRELP/THBS1/CSTB/COL6A1/COL6A3/SERPINA3/CTSZ/NID1/CCN3/P3H1/SERPINH1/MFAP4/ADAMTS4/ANGPTL7/ANGPTL1/ACAN	40
CC	GO:0005788	endoplasmic reticulum lumen	25/353	313/19886	4.18208e-10	7.46502e-08	6.49323e-08	WNT5A/ARSI/BMP4/COL12A1/CKAP4/VWA1/PDIA4/COLGALT1/MYDGF/CALU/TMEM132A/PDGFD/GPX8/COL4A1/IGFBP5/TNC/FAM20C/SDF2L1/THBS1/COL6A1/COL6A3/CTSZ/P3H1/SERPINH1/PTGS2	25
CC	GO:0000940	outer kinetochore	6/353	20/19886	9.41969e-07	0.000112094	9.75021e-05	BUB1/NDC80/BUB1B/ZWINT/PLK1/CCNB1	6
CC	GO:0042470	melanosome	9/353	112/19886	0.0001744	0.0124522	0.0108312	SYNGR1/PMEL/DCT/TYR/TYRP1/MYH11/PDIA4/CALU/MMP14	9
CC	GO:0048770	pigment granule	9/353	112/19886	0.0001744	0.0124522	0.0108312	SYNGR1/PMEL/DCT/TYR/TYRP1/MYH11/PDIA4/CALU/MMP14	9
CC	GO:0042383	sarcolemma	10/353	141/19886	0.000215966	0.01285	0.0111772	STAC2/ANK2/PGM5/DYSF/AQP1/KRT8/COL6A1/COL6A3/SGCG/FXYD1	10
CC	GO:0033162	melanosome membrane	4/353	21/19886	0.000459999	0.0182466	0.0158713	PMEL/DCT/TYR/TYRP1	4
CC	GO:0045009	chitosome	4/353	21/19886	0.000459999	0.0182466	0.0158713	PMEL/DCT/TYR/TYRP1	4
CC	GO:0090741	pigment granule membrane	4/353	21/19886	0.000459999	0.0182466	0.0158713	PMEL/DCT/TYR/TYRP1	4
CC	GO:0000775	chromosome, centromeric region	13/353	258/19886	0.000749661	0.026716	0.0232382	AURKA/BUB1/CDCA5/CDCA8/HJURP/NDC80/BUB1B/KIF2C/CDC20/TOP2A/ZWINT/PLK1/CCNB1	13
CC	GO:0005614	interstitial matrix	3/353	11/19886	0.000823183	0.026716	0.0232382	VWA1/VIT/TNC	3
CC	GO:0000776	kinetochore	10/353	171/19886	0.000988402	0.029405	0.0255771	AURKA/BUB1/HJURP/NDC80/BUB1B/KIF2C/CDC20/ZWINT/PLK1/CCNB1	10
CC	GO:0016460	myosin II complex	4/353	26/19886	0.00107142	0.0294228	0.0255926	MYH11/MYH14/MYL11/MYL1	4
CC	GO:0001725	stress fiber	6/353	70/19886	0.00151255	0.0341165	0.0296752	FBLIM1/TPM4/PGM5/PDLIM7/FAM107A/MYH14	6
CC	GO:0097517	contractile actin filament bundle	6/353	70/19886	0.00151255	0.0341165	0.0296752	FBLIM1/TPM4/PGM5/PDLIM7/FAM107A/MYH14	6
CC	GO:0000779	condensed chromosome, centromeric region	10/353	182/19886	0.00158053	0.0341165	0.0296752	AURKA/BUB1/HJURP/NDC80/BUB1B/KIF2C/CDC20/ZWINT/PLK1/CCNB1	10
CC	GO:0000793	condensed chromosome	13/353	281/19886	0.00162459	0.0341165	0.0296752	MKI67/AURKA/BUB1/HJURP/NDC80/H2AX/BUB1B/KIF2C/CDC20/TOP2A/ZWINT/PLK1/CCNB1	13
CC	GO:0005859	muscle myosin complex	3/353	15/19886	0.00215341	0.0427093	0.0371495	MYH11/MYL11/MYL1	3
CC	GO:0042641	actomyosin	6/353	76/19886	0.00230816	0.0433691	0.0377234	FBLIM1/TPM4/PGM5/PDLIM7/FAM107A/MYH14	6
CC	GO:0032432	actin filament bundle	6/353	79/19886	0.00280774	0.0494068	0.0429751	FBLIM1/TPM4/PGM5/PDLIM7/FAM107A/MYH14	6
CC	GO:0016459	myosin complex	5/353	56/19886	0.00311801	0.0494068	0.0429751	CGNL1/MYH11/MYH14/MYL11/MYL1	5
CC	GO:0098637	protein complex involved in cell-matrix adhesion	3/353	17/19886	0.00313478	0.0494068	0.0429751	TNXB/TNC/NID1	3
CC	GO:0005901	caveola	6/353	81/19886	0.00318307	0.0494068	0.0429751	PTGIS/CAVIN3/HCK/PTGS2/LIPE/FXYD1	6
CC	GO:0016010	dystrophin-associated glycoprotein complex	3/353	18/19886	0.00371268	0.0530012	0.0461016	PGM5/KRT8/SGCG	3
CC	GO:0043034	costamere	3/353	18/19886	0.00371268	0.0530012	0.0461016	ANK2/PGM5/KRT8	3
CC	GO:0044853	plasma membrane raft	7/353	112/19886	0.00386003	0.0530012	0.0461016	PTGIS/LRP4/CAVIN3/HCK/PTGS2/LIPE/FXYD1	7
CC	GO:0005819	spindle	16/353	431/19886	0.00462594	0.0611651	0.0532028	TUBB3/KIF23/KIF4A/AURKA/DLGAP5/CDCA8/BUB1B/KIF2C/CDC20/CDK1/TACC3/KIFC1/PLK1/TPX2/CCNB1/KIF20A	16
CC	GO:0098687	chromosomal region	15/353	399/19886	0.00536809	0.0684431	0.0595333	AURKA/BUB1/CDCA5/CDCA8/HJURP/NDC80/H2AX/BUB1B/KIF2C/CDC20/CDK1/TOP2A/ZWINT/PLK1/CCNB1	15
CC	GO:0072686	mitotic spindle	9/353	184/19886	0.00572962	0.0685206	0.0596007	TUBB3/KIF23/AURKA/DLGAP5/CDK1/TACC3/KIFC1/PLK1/TPX2	9
CC	GO:0005680	anaphase-promoting complex	3/353	21/19886	0.00581804	0.0685206	0.0596007	BUB1B/CDC20/UBE2S	3
CC	GO:0045171	intercellular bridge	6/353	92/19886	0.00594997	0.0685206	0.0596007	TUBB3/GSTM2/CDCA8/CEP55/TPX2/KIF20A	6
CC	GO:0043073	germ cell nucleus	5/353	68/19886	0.00716345	0.0795553	0.0691989	ZBTB16/AURKA/TRIP13/H2AX/TOP2A	5
CC	GO:0090665	glycoprotein complex	3/353	23/19886	0.00754724	0.0795553	0.0691989	PGM5/KRT8/SGCG	3
CC	GO:0000152	nuclear ubiquitin ligase complex	4/353	44/19886	0.0075767	0.0795553	0.0691989	CBX7/BUB1B/CDC20/UBE2S	4
CC	GO:0005871	kinesin complex	4/353	47/19886	0.00955147	0.097425	0.0847424	KIF23/KIF2C/KIFC1/KIF20A	4
CC	GO:0030496	midbody	9/353	204/19886	0.010907	0.108161	0.0940809	KIF23/KIF4A/AURKA/CDCA8/CEP55/ANLN/CDK1/PLK1/KIF20A	9
CC	GO:0014704	intercalated disc	4/353	50/19886	0.0118335	0.114177	0.099314	ANK2/PGM5/SCN4B/FXYD1	4
CC	GO:0001673	male germ cell nucleus	4/353	52/19886	0.0135334	0.127143	0.110592	ZBTB16/TRIP13/H2AX/TOP2A	4
CC	GO:0098966	perisynaptic extracellular matrix	2/353	11/19886	0.0155456	0.142302	0.123778	TNC/ACAN	2
CC	GO:0098636	protein complex involved in cell adhesion	4/353	57/19886	0.0184377	0.156213	0.135877	TNXB/PLP1/TNC/NID1	4
CC	GO:0005652	nuclear lamina	2/353	12/19886	0.0184381	0.156213	0.135877	LMNB2/LMNB1	2
CC	GO:0099535	synapse-associated extracellular matrix	2/353	12/19886	0.0184381	0.156213	0.135877	TNC/ACAN	2
CC	GO:0005884	actin filament	6/353	118/19886	0.0188156	0.156213	0.135877	TPM4/ESPN/MICAL2/PDLIM7/HCK/RAC2	6
CC	GO:0009897	external side of plasma membrane	13/353	387/19886	0.021476	0.167397	0.145605	TGFBR3/LIFR/LY6G5B/KIT/ULBP2/IL11RA/SEMA7A/GFRA1/SERPINA5/CD207/ANPEP/THBS1/CNTFR	13
CC	GO:0001527	microfibril	2/353	13/19886	0.0215378	0.167397	0.145605	LTBP4/MFAP4	2
CC	GO:0005875	microtubule associated complex	7/353	156/19886	0.0215693	0.167397	0.145605	KIF23/KIF4A/AURKA/CDCA8/KIF2C/KIFC1/KIF20A	7
CC	GO:0005604	basement membrane	5/353	90/19886	0.0220865	0.167764	0.145925	VWA1/NTN4/COL4A1/TNC/NID1	5
CC	GO:0031616	spindle pole centrosome	2/353	14/19886	0.0248365	0.180952	0.157396	AURKA/DLGAP5	2
CC	GO:0045120	pronucleus	2/353	14/19886	0.0248365	0.180952	0.157396	AURKA/CCNA2	2
CC	GO:0051233	spindle midzone	3/353	37/19886	0.0276122	0.197151	0.171486	AURKA/CDCA8/PLK1	3
CC	GO:0042622	photoreceptor outer segment membrane	2/353	16/19886	0.0319992	0.22169	0.19283	DHRS3/CDHR1	2
CC	GO:0045121	membrane raft	10/353	286/19886	0.0322909	0.22169	0.19283	PTGIS/PLPP3/LRP4/CAVIN3/HCK/PDPN/SERPINH1/PTGS2/LIPE/FXYD1	10
CC	GO:0098857	membrane microdomain	10/353	287/19886	0.0329528	0.221965	0.19307	PTGIS/PLPP3/LRP4/CAVIN3/HCK/PDPN/SERPINH1/PTGS2/LIPE/FXYD1	10
CC	GO:0005811	lipid droplet	5/353	104/19886	0.0379412	0.245182	0.213264	PNPLA7/CLDN11/DHRS3/CKAP4/LIPE	5
CC	GO:0000922	spindle pole	7/353	176/19886	0.0379953	0.245182	0.213264	AURKA/DLGAP5/CDC20/TACC3/PLK1/TPX2/CCNB1	7
CC	GO:0005925	focal adhesion	13/353	421/19886	0.038545	0.245182	0.213264	FBLIM1/KIF23/TPM4/PGM5/PDLIM7/FGFR3/FAM107A/EHD3/ARPC1B/TNC/MMP14/HCK/RAC2	13
CC	GO:0044291	cell-cell contact zone	4/353	72/19886	0.0391467	0.245182	0.213264	ANK2/PGM5/SCN4B/FXYD1	4
CC	GO:0043020	NADPH oxidase complex	2/353	18/19886	0.0398646	0.245374	0.213431	CYBA/RAC2	2
CC	GO:0005796	Golgi lumen	5/353	106/19886	0.0406536	0.245989	0.213966	WNT5A/PRELP/MMP14/MMP11/ACAN	5
CC	GO:0016529	sarcoplasmic reticulum	4/353	75/19886	0.0444092	0.263478	0.229179	GSTM2/CALU/THBS1/S100A1	4
CC	GO:0030055	cell-substrate junction	13/353	431/19886	0.04502	0.263478	0.229179	FBLIM1/KIF23/TPM4/PGM5/PDLIM7/FGFR3/FAM107A/EHD3/ARPC1B/TNC/MMP14/HCK/RAC2	13
CC	GO:0043209	myelin sheath	3/353	46/19886	0.0480619	0.276744	0.240717	PLLP/PLP1/MPZ	3
MF	GO:0005201	extracellular matrix structural constituent	18/344	166/18496	2.0645e-09	1.05083e-06	9.21419e-07	HMCN2/TNXB/FBLN5/COL12A1/VWA1/MATN2/FBLN2/COL4A1/LTBP4/PODN/TNC/PRELP/THBS1/COL6A1/COL6A3/NID1/MFAP4/ACAN	18
MF	GO:0005539	glycosaminoglycan binding	19/344	240/18496	1.2811e-07	2.85093e-05	2.49983e-05	TGFBR3/SFRP1/PGF/PTPRS/TNXB/FGFR2/BMP4/SLIT3/SERPINA5/CCN5/CCN4/VIT/LTBP4/PRELP/THBS1/CCN3/LIPG/LPL/ACAN	19
MF	GO:0008201	heparin binding	16/344	174/18496	1.68031e-07	2.85093e-05	2.49983e-05	TGFBR3/SFRP1/PGF/PTPRS/TNXB/FGFR2/BMP4/SLIT3/SERPINA5/CCN5/CCN4/PRELP/THBS1/CCN3/LIPG/LPL	16
MF	GO:0005178	integrin binding	13/344	154/18496	6.29765e-06	0.000801376	0.000702685	CX3CL1/TNXB/FBLN5/PLPP3/SEMA7A/GFRA1/CCN5/CCN4/LTBP4/THBS1/CCN3/S1PR3/MMP14	13
MF	GO:0019838	growth factor binding	12/344	135/18496	8.43957e-06	0.000859148	0.000753342	TGFBR3/LIFR/KIT/FGFR2/NTRK2/FGFR3/IL11RA/COL4A1/IGFBP5/LTBP4/THBS1/COL6A1	12
MF	GO:0005518	collagen binding	8/344	68/18496	3.69312e-05	0.0028556	0.00250393	TNXB/MMP12/PODN/THBS1/COL6A1/NID1/P3H1/SERPINH1	8
MF	GO:0004222	metalloendopeptidase activity	10/344	110/18496	3.92715e-05	0.0028556	0.00250393	MMP28/ADAMTS12/MMP27/ADAMTS9/MMP12/MMP8/BMP1/MMP14/ADAMTS4/MMP11	10
MF	GO:1901681	sulfur compound binding	16/344	275/18496	6.1104e-05	0.00388774	0.00340896	TGFBR3/SFRP1/PGF/PTPRS/TNXB/FGFR2/BMP4/SLIT3/SERPINA5/CCN5/CCN4/PRELP/THBS1/CCN3/LIPG/LPL	16
MF	GO:0019955	cytokine binding	11/344	145/18496	8.64399e-05	0.00488866	0.00428661	TGFBR3/LIFR/KIT/IL11RA/GREM1/MMP8/LTBP4/THBS1/SOSTDC1/PDPN/CNTFR	11
MF	GO:0019199	transmembrane receptor protein kinase activity	8/344	79/18496	0.00010919	0.00555775	0.0048733	TGFBR3/KIT/FGFR2/NTRK2/FGFR3/LTBP4/SOSTDC1/EPHB6	8
MF	GO:0005125	cytokine activity	14/344	237/18496	0.000149263	0.00690681	0.00605623	WNT5A/CX3CL1/BMP4/WNT16/IL34/GREM1/CXCL14/IL11/CCL27/BMP1/INHBA/CCL14/IL1A/CCL21	14
MF	GO:0008237	metallopeptidase activity	12/344	185/18496	0.000185982	0.00788875	0.00691724	MMP28/ADAMTS12/MMP27/ADAMTS9/CPE/MMP12/MMP8/ANPEP/BMP1/MMP14/ADAMTS4/MMP11	12
MF	GO:0043394	proteoglycan binding	5/344	36/18496	0.000507348	0.0196761	0.0172529	PTPRS/TNC/THBS1/NID1/LPL	5
MF	GO:0016705	oxidoreductase activity, acting on paired donors, with incorporation or reduction of molecular oxygen	11/344	179/18496	0.000541189	0.0196761	0.0172529	CYP4F12/TYR/TYRP1/CYP21A2/PTGIS/MICAL2/PLOD1/CYP4B1/P3H1/PTGS2/SCD	11
MF	GO:0005126	cytokine receptor binding	14/344	273/18496	0.000626474	0.0212584	0.0186404	TGFBR3/LIFR/CX3CL1/PGF/IL34/GREM1/CXCL14/IL11/RHEX/CCL27/GATA3/CCL14/IL1A/CCL21	14
MF	GO:0017134	fibroblast growth factor binding	4/344	23/18496	0.0007871	0.0250396	0.0219559	TGFBR3/FGFR2/FGFR3/THBS1	4
MF	GO:0004866	endopeptidase inhibitor activity	10/344	168/18496	0.00122114	0.0365625	0.0320598	PTTG1/SERPINA5/THBS1/CSTB/COL6A3/SERPINA3/SERPINH1/SERPINA12/CST6/CARD18	10
MF	GO:0004364	glutathione transferase activity	4/344	27/18496	0.00147128	0.0416044	0.0364808	GSTM2/GSTO1/LTC4S/HPGDS	4
MF	GO:0030414	peptidase inhibitor activity	10/344	175/18496	0.00165785	0.0444129	0.0389434	PTTG1/SERPINA5/THBS1/CSTB/COL6A3/SERPINA3/SERPINH1/SERPINA12/CST6/CARD18	10
MF	GO:0008009	chemokine activity	5/344	49/18496	0.00210743	0.0536342	0.047029	CX3CL1/CXCL14/CCL27/CCL14/CCL21	5
MF	GO:0061135	endopeptidase regulator activity	10/344	184/18496	0.00239691	0.0580966	0.0509419	PTTG1/SERPINA5/THBS1/CSTB/COL6A3/SERPINA3/SERPINH1/SERPINA12/CST6/CARD18	10
MF	GO:0004497	monooxygenase activity	7/344	104/18496	0.00329493	0.0744827	0.06531	CYP4F12/TYR/TYRP1/CYP21A2/PTGIS/MICAL2/CYP4B1	7
MF	GO:0004601	peroxidase activity	5/344	55/18496	0.00351195	0.0744827	0.06531	GSTM2/LTC4S/GPX8/HBG2/PTGS2	5
MF	GO:0050840	extracellular matrix binding	5/344	55/18496	0.00351195	0.0744827	0.06531	NTN4/FBLN2/THBS1/NID1/OLFML2B	5
MF	GO:0016684	oxidoreductase activity, acting on peroxide as acceptor	5/344	57/18496	0.00410168	0.0791891	0.0694368	GSTM2/LTC4S/GPX8/HBG2/PTGS2	5
MF	GO:0004713	protein tyrosine kinase activity	8/344	138/18496	0.00432667	0.0791891	0.0694368	KIT/FGFR2/NTRK2/FGFR3/MELK/PBK/EPHB6/HCK	8
MF	GO:0016209	antioxidant activity	6/344	83/18496	0.00450038	0.0791891	0.0694368	GSTM2/GSTO1/LTC4S/GPX8/HBG2/PTGS2	6
MF	GO:0004869	cysteine-type endopeptidase inhibitor activity	4/344	37/18496	0.00478611	0.0791891	0.0694368	PTTG1/CSTB/CST6/CARD18	4
MF	GO:0004675	transmembrane receptor protein serine/threonine kinase activity	3/344	19/18496	0.00495374	0.0791891	0.0694368	TGFBR3/LTBP4/SOSTDC1	3
MF	GO:0003774	cytoskeletal motor activity	7/344	112/18496	0.00495717	0.0791891	0.0694368	KIF23/KIF4A/MYH11/KIF2C/KIFC1/MYH14/KIF20A	7
MF	GO:0005200	structural constituent of cytoskeleton	7/344	112/18496	0.00495717	0.0791891	0.0694368	TUBB3/ANK2/TUBA1B/LMNB2/ARPC1B/LMNB1/KRT15	7
MF	GO:0004714	transmembrane receptor protein tyrosine kinase activity	5/344	60/18496	0.00511412	0.0791891	0.0694368	KIT/FGFR2/NTRK2/FGFR3/EPHB6	5
MF	GO:0002020	protease binding	8/344	142/18496	0.00513407	0.0791891	0.0694368	KIT/NTRK2/SERPINA5/FAM20C/THBS1/CSTB/ADAMTS4/CARD18	8
MF	GO:0035173	histone kinase activity	3/344	20/18496	0.00574851	0.0860587	0.0754604	AURKA/BUB1/CDK1	3
MF	GO:0071949	FAD binding	4/344	40/18496	0.00634074	0.0922124	0.0808563	CRY2/MICAL2/PRODH/AOX1	4
MF	GO:0042056	chemoattractant activity	4/344	41/18496	0.00692516	0.0979141	0.0858558	WNT5A/CX3CL1/PGF/BMP4	4
MF	GO:0008307	structural constituent of muscle	4/344	42/18496	0.00754411	0.0986107	0.0864667	TPM4/MYH11/MYL11/MYL1	4
MF	GO:0004602	glutathione peroxidase activity	3/344	22/18496	0.00755564	0.0986107	0.0864667	GSTM2/LTC4S/GPX8	3
MF	GO:0030021	extracellular matrix structural constituent conferring compression resistance	3/344	22/18496	0.00755564	0.0986107	0.0864667	PODN/PRELP/ACAN	3
MF	GO:0005506	iron ion binding	8/344	153/18496	0.00795192	0.101188	0.0887267	CYP4F12/CYP21A2/PTGIS/PLOD1/CYP4B1/AOX1/P3H1/SCD	8
MF	GO:0003777	microtubule motor activity	5/344	68/18496	0.00865765	0.107482	0.0942451	KIF23/KIF4A/KIF2C/KIFC1/KIF20A	5
MF	GO:0042626	ATPase-coupled transmembrane transporter activity	6/344	96/18496	0.00905323	0.109292	0.0958326	ATP6V1B1/ABCA10/ABCA6/ABCA9/ABCA8/ATP6V0D2	6
MF	GO:0030020	extracellular matrix structural constituent conferring tensile strength	4/344	45/18496	0.00961603	0.109292	0.0958326	COL12A1/COL4A1/COL6A1/COL6A3	4
MF	GO:0004806	triglyceride lipase activity	3/344	24/18496	0.00966236	0.109292	0.0958326	LIPG/LPL/LIPE	3
MF	GO:0050431	transforming growth factor beta binding	3/344	24/18496	0.00966236	0.109292	0.0958326	TGFBR3/LTBP4/THBS1	3
MF	GO:0061134	peptidase regulator activity	10/344	228/18496	0.0105619	0.11687	0.102477	PTTG1/SERPINA5/THBS1/CSTB/COL6A3/SERPINA3/SERPINH1/SERPINA12/CST6/CARD18	10
MF	GO:0008083	growth factor activity	8/344	162/18496	0.011014	0.119279	0.10459	PGF/BMP4/IL34/PDGFD/IL11/BMP1/INHBA/CCN3	8
MF	GO:0140359	ABC-type transporter activity	4/344	48/18496	0.0120261	0.127061	0.111413	ABCA10/ABCA6/ABCA9/ABCA8	4
MF	GO:0042379	chemokine receptor binding	5/344	74/18496	0.0122318	0.127061	0.111413	CX3CL1/CXCL14/CCL27/CCL14/CCL21	5
MF	GO:0016860	intramolecular oxidoreductase activity	4/344	49/18496	0.0129077	0.131401	0.115218	DCT/PTGIS/PDIA4/HPGDS	4
MF	GO:0048020	CCR chemokine receptor binding	4/344	50/18496	0.0138296	0.135054	0.118422	CX3CL1/CCL27/CCL14/CCL21	4
MF	GO:0030023	extracellular matrix constituent conferring elasticity	2/344	10/18496	0.0140626	0.135054	0.118422	FBLN5/FBLN2	2
MF	GO:0052740	1-acyl-2-lysophosphatidylserine acylhydrolase activity	2/344	10/18496	0.0140626	0.135054	0.118422	LIPG/LPL	2
MF	GO:0043236	laminin binding	3/344	28/18496	0.0148092	0.13959	0.1224	NTN4/THBS1/NID1	3
MF	GO:0020037	heme binding	7/344	141/18496	0.0164609	0.146474	0.128436	CYP4F12/CYP21A2/PTGIS/CYP4B1/HBG2/CYBA/PTGS2	7
MF	GO:0019911	structural constituent of myelin sheath	2/344	11/18496	0.0169783	0.146474	0.128436	PLLP/PLP1	2
MF	GO:0048407	platelet-derived growth factor binding	2/344	11/18496	0.0169783	0.146474	0.128436	COL4A1/COL6A1	2
MF	GO:0052739	phosphatidylserine 1-acylhydrolase activity	2/344	11/18496	0.0169783	0.146474	0.128436	LIPG/LPL	2
MF	GO:0102545	phosphatidyl phospholipase B activity	2/344	11/18496	0.0169783	0.146474	0.128436	PNPLA7/PLA2G6	2
MF	GO:0004126	cytidine deaminase activity	2/344	12/18496	0.0201263	0.167939	0.147257	APOBEC3B/APOBEC3A	2
MF	GO:0097493	structural molecule activity conferring elasticity	2/344	12/18496	0.0201263	0.167939	0.147257	FBLN5/FBLN2	2
MF	GO:0001664	G protein-coupled receptor binding	11/344	291/18496	0.020781	0.170605	0.149595	WNT5A/CX3CL1/SFRP1/ZBTB16/WNT16/CXCL14/CCL27/CCL14/AGTR1/CCL21/GAL	11
MF	GO:0017147	Wnt-protein binding	3/344	32/18496	0.0212363	0.171576	0.150446	SFRP1/FRZB/NID1	3
MF	GO:0046906	tetrapyrrole binding	7/344	151/18496	0.0230139	0.178506	0.156523	CYP4F12/CYP21A2/PTGIS/CYP4B1/HBG2/CYBA/PTGS2	7
MF	GO:0005024	transforming growth factor beta receptor activity	2/344	13/18496	0.0234969	0.178506	0.156523	TGFBR3/LTBP4	2
MF	GO:0005172	vascular endothelial growth factor receptor binding	2/344	13/18496	0.0234969	0.178506	0.156523	PGF/GREM1	2
MF	GO:0039706	co-receptor binding	2/344	13/18496	0.0234969	0.178506	0.156523	BMP4/DKK2	2
MF	GO:0016765	transferase activity, transferring alkyl or aryl (other than methyl) groups	4/344	60/18496	0.02537	0.189902	0.166515	GSTM2/GSTO1/LTC4S/HPGDS	4
MF	GO:0005507	copper ion binding	4/344	63/18496	0.0296913	0.219027	0.192054	DCT/TYR/S100A12/IL1A	4
MF	GO:0004175	endopeptidase activity	13/344	389/18496	0.0308309	0.222907	0.195455	MMP28/SFRP1/ADAMTS12/MMP27/ADAMTS9/MMP12/MMP8/BMP1/CTSZ/MMP14/ADAMTS4/MMP11/CARD18	13
MF	GO:0005109	frizzled binding	3/344	37/18496	0.0310931	0.222907	0.195455	WNT5A/SFRP1/WNT16	3
MF	GO:0015399	primary active transmembrane transporter activity	7/344	164/18496	0.0339632	0.236533	0.207404	ATP6V1B1/ABCA10/ABCA6/ABCA9/CYBRD1/ABCA8/ATP6V0D2	7
MF	GO:0022841	potassium ion leak channel activity	2/344	16/18496	0.0348527	0.236533	0.207404	KCNK5/KCNK7	2
MF	GO:0045125	bioactive lipid receptor activity	2/344	16/18496	0.0348527	0.236533	0.207404	SPHK1/S1PR3	2
MF	GO:0050664	oxidoreductase activity, acting on NAD(P)H, oxygen as acceptor	2/344	16/18496	0.0348527	0.236533	0.207404	MICAL2/CYBA	2
MF	GO:0034185	apolipoprotein binding	2/344	17/18496	0.0390233	0.261353	0.229167	LRP4/LPL	2
MF	GO:0043177	organic acid binding	8/344	207/18496	0.0402177	0.263137	0.230731	GSTM2/SERPINA5/TYMS/PLOD1/HBG2/P3H1/PCK1/FABP7	8
MF	GO:0004867	serine-type endopeptidase inhibitor activity	5/344	101/18496	0.0403236	0.263137	0.230731	SERPINA5/COL6A3/SERPINA3/SERPINH1/SERPINA12	5
MF	GO:0008970	phospholipase A1 activity	2/344	18/18496	0.0433725	0.272551	0.238986	LIPG/LPL	2
MF	GO:0016894	endonuclease activity, active with either ribo- or deoxyribonucleic acids and producing 3'-phosphomonoesters	2/344	18/18496	0.0433725	0.272551	0.238986	RNASE4/RNASE2	2
MF	GO:0043395	heparan sulfate proteoglycan binding	2/344	18/18496	0.0433725	0.272551	0.238986	PTPRS/LPL	2
MF	GO:0070851	growth factor receptor binding	6/344	138/18496	0.0443552	0.275327	0.24142	PGF/GREM1/PDGFD/IL11/GATA3/IL1A	6
MF	GO:0022840	leak channel activity	2/344	19/18496	0.0478924	0.286791	0.251472	KCNK5/KCNK7	2
MF	GO:0022842	narrow pore channel activity	2/344	19/18496	0.0478924	0.286791	0.251472	KCNK5/KCNK7	2
MF	GO:0042577	lipid phosphatase activity	2/344	19/18496	0.0478924	0.286791	0.251472	EPHX2/PLPP3	2
